# Supplementary material for: Systematic Inference of Copy-Number Genotypes from Personal Genome Sequencing Data Reveals Extensive Olfactory Receptor Gene Content Diversity
Source: PLoS Comput Biol. 2010 Nov 11;6(11):e1000988. doi: 10.1371/journal.pcbi.1000988 (PMC2978733; doi:10.1371/journal.pcbi.1000988)
Supplement: Table S3 — List of OR loci considered in the analysis. The table lists all 808 OR loci (Build 36.1; hg18) and indicates for each OR locus whether the DGV and a recent survey not listed in DGV [10] have reported CNVs in these loci. Also, genotype frequencies are indicated for all copy-number genotypes from “0” to “9”. Furthermore, for bi-allelic loci, allele-frequency calculations are presented for the CNV allele and the reference. For bi-allelic and multi-allelic loci the reference allele frequency together with a 95% confidence interval was calculated. We removed manually OR6R2P from the output, following the identification of an exact copy of that pseudogene in the unassembled fraction of the reference genome (hg18). (0.20 MB XLS) [file pcbi.1000988.s023.xls]

## Sheet: OR
OR Locus	Chr (hg18)	Locus Start (hg18)	Locus End (hg18)	CNV Status (DGVv9 March2010)	CNV entries (DGVv9 March2010)	CNV Status (Hasin et al.)	Ref Allele Freq [%]	Ref Allele Freq [%] (Lower Bound CI-95%)	Ref Allele Freq [%] (Upper Bound CI-95%)	CNV Allele Freq [%]	#CNG 0	#CNG 1	#CNG 2	#CNG 3	#CNG 4	#CNG 5	#CNG 6	#CNG 7	#CNG 8	#CNG 9
OR11I1P	chr1	111197984	111201034	no	0	no	99.7	98.8	100	0.3	0	0	149	1	0	0	0	0	0	0
OR13Z1P	chr1	145357256	145360248	yes	2	no	100	100	100	0	0	0	150	0	0	0	0	0	0	0
OR13Z2P	chr1	145383835	145386490	yes	3	no	100	100	100	0	0	0	150	0	0	0	0	0	0	0
OR10T2	chr1	156632939	156635980	no	0	no	100	100	100	0	0	0	150	0	0	0	0	0	0	0
OR10K2	chr1	156654345	156657380	no	0	no	100	100	100	0	0	0	150	0	0	0	0	0	0	0
OR10T1P	chr1	156679487	156682528	no	0	no	100	100	100	0	0	0	150	0	0	0	0	0	0	0
OR10K1	chr1	156701876	156704914	no	0	no	100	100	100	0	0	0	150	0	0	0	0	0	0	0
OR10R2	chr1	156716225	156719296	no	0	no	100	100	100	0	0	0	150	0	0	0	0	0	0	0
OR10R3P	chr1	156727533	156730571	no	0	yes	99.7	98.8	100	0.3	0	1	149	0	0	0	0	0	0	0
OR10R1P	chr1	156751215	156754339	no	0	no	99.7	98.8	100	0.3	0	0	149	1	0	0	0	0	0	0
OR6Y1	chr1	156781545	156784619	yes	1	no	99.3	98	100	0.7	0	2	148	0	0	0	0	0	0	0
OR6P1	chr1	156797068	156800118	no	0	no	99.7	98.8	100	0.3	0	1	149	0	0	0	0	0	0	0
OR10X1	chr1	156813336	156816362	no	0	no	100	100	100	0	0	0	150	0	0	0	0	0	0	0
OR10Z1	chr1	156842753	156845791	no	0	no	100	100	100	0	0	0	150	0	0	0	0	0	0	0
OR6K1P	chr1	156928953	156932023	no	0	no	100	100	100	0	0	0	150	0	0	0	0	0	0	0
OR6K2	chr1	156934095	156937166	no	0	no	100	100	100	0	0	0	150	0	0	0	0	0	0	0
OR6K3	chr1	156951585	156954629	no	0	no	100	100	100	0	0	0	150	0	0	0	0	0	0	0
OR6K4P	chr1	156958569	156961550	no	0	no	99.7	98.8	100	0.3	0	1	149	0	0	0	0	0	0	0
OR6K5P	chr1	156976982	156979929	no	0	no	100	100	100	0	0	0	150	0	0	0	0	0	0	0
OR6K6	chr1	156991235	156994258	no	0	no	100	100	100	0	0	0	150	0	0	0	0	0	0	0
OR6N1	chr1	157000161	157003196	no	0	no	99.7	98.8	100	0.3	0	1	149	0	0	0	0	0	0	0
OR6N2	chr1	157011099	157014149	no	0	no	99.7	98.8	100	0.3	0	0	149	1	0	0	0	0	0	0
OR2AQ1P	chr1	157032311	157034651	no	0	yes	100	100	100	0	0	0	150	0	0	0	0	0	0	0
OR10AA1P	chr1	157042816	157045849	no	0	no	100	100	100	0	0	0	150	0	0	0	0	0	0	0
OR10J2P	chr1	157513458	157516515	no	0	no	99.7	98.8	100	0.3	0	0	149	1	0	0	0	0	0	0
OR10J3	chr1	157548087	157551173	no	0	no	99.3	98	100	0.7	0	0	148	2	0	0	0	0	0	0
OR10J7P	chr1	157587365	157590437	no	0	no	99.3	98	100	0.7	0	0	148	2	0	0	0	0	0	0
OR10J8P	chr1	157602475	157605500	no	0	no	99	97.4	100	1	0	0	147	3	0	0	0	0	0	0
OR10J9P	chr1	157639837	157642923	no	0	no	99.3	98	100	0.7	0	0	148	2	0	0	0	0	0	0
OR10J4P	chr1	157668518	157671549	no	0	no	100	100	100	0	0	0	150	0	0	0	0	0	0	0
OR10J1	chr1	157676106	157679132	no	0	no	100	100	100	0	0	0	150	0	0	0	0	0	0	0
OR10J5	chr1	157769495	157772521	no	0	no	100	100	100	0	0	0	150	0	0	0	0	0	0	0
OR10AE1P	chr1	157816037	157818734	no	0	no	100	100	100	0	0	0	150	0	0	0	0	0	0	0
OR10J6P	chr1	157834612	157837638	no	0	no	99.3	98	100	0.7	0	0	148	2	0	0	0	0	0	0
OR2B11	chr1	245678957	245682007	yes	1	no	100	100	100	0	0	0	150	0	0	0	0	0	0	0
OR2W5	chr1	245720953	245724012	yes	1	no	99.7	98.8	100	0.3	0	1	149	0	0	0	0	0	0	0
OR2C3	chr1	245759477	245762536	yes	1	no	99.7	98.8	100	0.3	0	1	149	0	0	0	0	0	0	0
OR2G2	chr1	245818185	245821235	yes	2	no	100	100	100	0	0	0	150	0	0	0	0	0	0	0
OR2G3	chr1	245835411	245838437	yes	4	no	100	100	100	0	0	0	150	0	0	0	0	0	0	0
OR14L1P	chr1	245849506	245852484	yes	4	no	100	100	100	0	0	0	150	0	0	0	0	0	0	0
OR3D1P	chr1	245896706	245899741	yes	4	no	100	100	100	0	0	0	150	0	0	0	0	0	0	0
OR13G1	chr1	245900043	245903066	yes	4	no	99.7	98.8	100	0.3	0	1	149	0	0	0	0	0	0	0
OR6F1	chr1	245939757	245942780	yes	7	no	100	100	100	0	0	0	150	0	0	0	0	0	0	0
OR14A2	chr1	245951027	245954068	yes	6	no	100	100	100	0	0	0	150	0	0	0	0	0	0	0
OR14K1	chr1	245968440	245971481	yes	6	no	99.3	98	100	0.7	0	0	148	2	0	0	0	0	0	0
OR1C1	chr1	245985390	245988431	yes	6	no	100	100	100	0	0	0	150	0	0	0	0	0	0	0
OR9H1P	chr1	246004735	246007758	yes	6	no	100	100	100	0	0	0	150	0	0	0	0	0	0	0
OR14A16	chr1	246042728	246045754	yes	6	no	99.7	98.8	100	0.3	0	1	149	0	0	0	0	0	0	0
OR6R1P	chr1	246061285	246064313	yes	6	no	100	100	100	0	0	0	150	0	0	0	0	0	0	0
OR11L1	chr1	246068856	246071921	yes	6	no	100	100	100	0	0	0	150	0	0	0	0	0	0	0
OR2W3	chr1	246125412	246128453	yes	6	yes	100	100	100	0	0	0	150	0	0	0	0	0	0	0
OR2T8	chr1	246150843	246153878	yes	7	no	100	100	100	0	0	0	150	0	0	0	0	0	0	0
OR2AJ1	chr1	246163591	246166677	yes	7	no	99.7	98.8	100	0.3	0	1	149	0	0	0	0	0	0	0
OR2X1P	chr1	246168714	246171558	yes	7	no	100	100	100	0	0	0	150	0	0	0	0	0	0	0
OR2L8	chr1	246178683	246181718	yes	7	no	100	100	100	0	0	0	150	0	0	0	0	0	0	0
OR2AK2	chr1	246195202	246198261	yes	7	no	100	100	100	0	0	0	150	0	0	0	0	0	0	0
OR2L9P	chr1	246204567	246207600	yes	7	no	100	100	100	0	0	0	150	0	0	0	0	0	0	0
OR2L1P	chr1	246220092	246223116	yes	8	no	99.7	98.8	100	0.3	0	1	149	0	0	0	0	0	0	0
OR2L6P	chr1	246232956	246235991	yes	8	no	100	100	100	0	0	0	150	0	0	0	0	0	0	0
OR2L5	chr1	246251773	246254808	yes	9	no	100	100	100	0	0	0	150	0	0	0	0	0	0	0
OR2L2	chr1	246268093	246271128	yes	9	no	100	100	100	0	0	0	150	0	0	0	0	0	0	0
OR2L3	chr1	246290507	246293542	yes	9	no	99.7	98.8	100	0.3	0	0	149	1	0	0	0	0	0	0
OR2T32P	chr1	246311561	246314621	yes	10	no	100	100	100	0	0	0	150	0	0	0	0	0	0	0
OR2L13	chr1	246329201	246332236	yes	10	no	100	100	100	0	0	0	150	0	0	0	0	0	0	0
OR2M1P	chr1	246351757	246354786	yes	6	no	100	100	100	0	0	0	150	0	0	0	0	0	0	0
OR2M5	chr1	246374973	246378008	yes	5	no	99.7	98.8	100	0.3	0	0	149	1	0	0	0	0	0	0
OR2M2	chr1	246409811	246412951	yes	4	no	100	100	100	0	0	0	150	0	0	0	0	0	0	0
OR2M3	chr1	246432893	246435928	yes	4	no	100	100	100	0	0	0	150	0	0	0	0	0	0	0
OR2M4	chr1	246468754	246471786	yes	3	yes	99.7	98.8	100	0.3	0	0	149	1	0	0	0	0	0	0
OR2T33	chr1	246500780	246503839	yes	3	no	100	100	100	0	0	0	150	0	0	0	0	0	0	0
OR2T12	chr1	246522544	246525603	yes	3	no	100	100	100	0	0	0	150	0	0	0	0	0	0	0
OR2M7	chr1	246551558	246554593	yes	3	no	100	100	100	0	0	0	150	0	0	0	0	0	0	0
OR14C36	chr1	246578600	246581635	yes	3	no	100	100	100	0	0	0	150	0	0	0	0	0	0	0
OR2T4	chr1	246591460	246594549	yes	4	no	100	100	100	0	0	0	150	0	0	0	0	0	0	0
OR2T6	chr1	246617433	246620456	yes	4	no	99.7	98.8	100	0.3	0	0	149	1	0	0	0	0	0	0
OR2T1	chr1	246635972	246639025	yes	12	no	99.7	98.8	100	0.3	0	0	149	1	0	0	0	0	0	0
OR2T7	chr1	246671031	246674054	yes	7	no	97	93.1	100	NA	0	3	140	7	0	0	0	0	0	0
OR2G6	chr1	246751471	246754518	yes	8	no	99.7	98.8	100	0.3	0	0	149	1	0	0	0	0	0	0
OR2T10	chr1	246820757	246823792	yes	22	yes	82	73.3	90.7	NA	7	41	101	1	0	0	0	0	0	0
OR2T11	chr1	246854105	246857152	yes	20	yes	82	73.3	90.7	NA	6	41	102	0	1	0	0	0	0	0
OR2T27	chr1	246877858	246880908	yes	8	no	97	93.1	100	NA	0	9	140	1	0	0	0	0	0	0
OR14I1	chr1	246909296	246912328	yes	7	no	100	100	100	0	0	0	150	0	0	0	0	0	0	0
OR7E91P	chr2	71109410	71112534	yes	2	no	99.7	98.8	100	0.3	0	1	149	0	0	0	0	0	0	0
OR7E46P	chr2	71118259	71121303	yes	2	no	100	100	100	0	0	0	150	0	0	0	0	0	0	0
OR7E62P	chr2	71135676	71138796	no	0	yes	100	100	100	0	0	0	150	0	0	0	0	0	0	0
OR7E102P	chr2	95575953	95579048	yes	3	no	100	100	100	0	0	0	150	0	0	0	0	0	0	0
OR7E89P	chr2	159418208	159421331	yes	2	no	99.7	98.8	100	0.3	0	1	149	0	0	0	0	0	0	0
OR7E28P	chr2	159427003	159430049	yes	3	no	98	94.8	100	NA	0	1	145	4	0	0	0	0	0	0
OR7E90P	chr2	159439297	159442425	yes	2	no	99.7	98.8	100	0.3	0	1	149	0	0	0	0	0	0	0
OR6B2	chr2	240615584	240618619	yes	1	yes	100	100	100	0	0	0	150	0	0	0	0	0	0	0
OR6B3	chr2	240631170	240634262	yes	1	yes	100	100	100	0	0	0	150	0	0	0	0	0	0	0
OR9S24P	chr2	240667423	240670450	yes	1	no	100	100	100	0	0	0	150	0	0	0	0	0	0	0
OR5S1P	chr2	240697092	240700139	yes	1	yes	99.7	98.8	100	0.3	0	0	149	1	0	0	0	0	0	0
OR7E122P	chr3	8704820	8707840	yes	1	yes	100	100	100	0	0	0	150	0	0	0	0	0	0	0
OR7E66P	chr3	75477688	75480704	yes	13	yes	100	100	100	0	0	0	150	0	0	0	0	0	0	0
OR7E22P	chr3	75486326	75489451	yes	13	yes	100	100	100	0	0	0	150	0	0	0	0	0	0	0
OR7E55P	chr3	75500254	75503304	yes	13	yes	99.3	98	100	0.7	0	2	148	0	0	0	0	0	0	0
OR7E121P	chr3	75728492	75731614	yes	11	no	100	100	100	0	0	0	150	0	0	0	0	0	0	0
OR5BM1P	chr3	99254327	99257352	yes	1	no	100	100	100	0	0	0	150	0	0	0	0	0	0	0
OR5AC1P	chr3	99265906	99268927	no	0	no	100	100	100	0	0	0	150	0	0	0	0	0	0	0
OR5AC2	chr3	99288607	99291633	no	0	yes	99.3	98	100	0.7	0	0	148	2	0	0	0	0	0	0
OR5AC4P	chr3	99306188	99309203	no	0	no	100	100	100	0	0	0	150	0	0	0	0	0	0	0
OR5H1	chr3	99334132	99337170	no	0	no	100	100	100	0	0	0	150	0	0	0	0	0	0	0
OR5H14	chr3	99350820	99353849	no	0	no	99.7	98.8	100	0.3	0	0	149	1	0	0	0	0	0	0
OR5H15	chr3	99370134	99373172	yes	2	no	100	100	100	0	0	0	150	0	0	0	0	0	0	0
OR5H5P	chr3	99398645	99401669	yes	4	yes	100	100	100	0	0	0	150	0	0	0	0	0	0	0
OR5H3P	chr3	99408857	99411872	yes	2	no	100	100	100	0	0	0	150	0	0	0	0	0	0	0
OR5H4P	chr3	99423478	99426527	no	0	no	100	100	100	0	0	0	150	0	0	0	0	0	0	0
OR5H7P	chr3	99439786	99442812	no	0	no	100	100	100	0	0	0	150	0	0	0	0	0	0	0
OR5H6	chr3	99465767	99468793	no	0	no	100	100	100	0	0	0	150	0	0	0	0	0	0	0
OR5H2	chr3	99484337	99487363	no	0	no	100	100	100	0	0	0	150	0	0	0	0	0	0	0
OR5H8P	chr3	99513347	99516374	no	0	no	100	100	100	0	0	0	150	0	0	0	0	0	0	0
OR5K4	chr3	99555288	99558350	no	0	yes	100	100	100	0	0	0	150	0	0	0	0	0	0	0
OR5K3	chr3	99592100	99595162	no	0	yes	100	100	100	0	0	0	150	0	0	0	0	0	0	0
OR5K1	chr3	99671011	99674034	no	0	no	100	100	100	0	0	0	150	0	0	0	0	0	0	0
OR5K2	chr3	99699115	99702162	no	0	no	100	100	100	0	0	0	150	0	0	0	0	0	0	0
OR7E100P	chr3	113723723	113726837	no	0	no	100	100	100	0	0	0	150	0	0	0	0	0	0	0
OR7E130P	chr3	126904809	126907871	yes	3	yes	99.7	98.8	100	0.3	0	1	149	0	0	0	0	0	0	0
OR7E29P	chr3	126913559	126916603	yes	3	no	99	97.4	100	1	0	3	147	0	0	0	0	0	0	0
OR7E93P	chr3	126925913	126929047	yes	3	no	98.3	96.2	100	1.7	0	5	145	0	0	0	0	0	0	0
OR7E53P	chr3	126935669	126938777	yes	5	yes	97.7	95.3	100	2.3	0	0	146	1	3	0	0	0	0	0
OR7E97P	chr3	126948508	126951642	yes	2	yes	93.3	89.3	97.3	6.7	0	20	130	0	0	0	0	0	0	0
OR7E129P	chr3	131221089	131224213	yes	4	yes	100	100	100	0	0	0	150	0	0	0	0	0	0	0
OR7E21P	chr3	131234022	131237175	yes	6	yes	100	100	100	0	0	0	150	0	0	0	0	0	0	0
OR7E162P	chr4	3871031	3874165	yes	4	yes	100	100	100	0	0	0	150	0	0	0	0	0	0	0
OR4D12P	chr4	4177234	4180358	yes	10	yes	62.7	55	70.4	37.3	30	52	68	0	0	0	0	0	0	0
OR7E99P	chr4	4207107	4210231	yes	11	no	82.3	76.2	88.4	17.7	10	33	107	0	0	0	0	0	0	0
OR7E43P	chr4	4224949	4228018	yes	6	yes	100	100	100	0	0	0	150	0	0	0	0	0	0	0
OR7E86P	chr4	9069946	9073068	yes	23	no	55	43.7	66.3	NA	45	59	45	1	0	0	0	0	0	0
OR7E84P	chr4	9079747	9082807	yes	22	yes	46.7	38.7	54.7	53.3	45	70	35	0	0	0	0	0	0	0
OR7E85P	chr4	9094348	9097475	yes	19	yes	93	87.2	98.8	NA	0	1	130	16	3	0	0	0	0	0
OR7E83P	chr4	9123516	9126640	yes	12	no	99.3	98	100	0.7	0	2	148	0	0	0	0	0	0	0
OR7E35P	chr4	9365514	9368527	yes	3	yes	100	100	100	0	0	0	150	0	0	0	0	0	0	0
OR5M14P	chr4	41417984	41420437	no	0	no	99.7	98.8	100	0.3	0	0	149	1	0	0	0	0	0	0
OR7E94P	chr4	80725289	80728406	no	0	no	100	100	100	0	0	0	150	0	0	0	0	0	0	0
OR7H2P	chr5	101177486	101180483	no	0	no	99.7	98.8	100	0.3	0	0	149	1	0	0	0	0	0	0
OR1X1P	chr5	175365654	175368998	yes	3	yes	100	100	100	0	0	0	150	0	0	0	0	0	0	0
OR1X5P	chr5	177194020	177197371	no	0	yes	99.3	98	100	0.7	0	2	148	0	0	0	0	0	0	0
OR2AI1P	chr5	180050441	180053469	yes	2	no	100	100	100	0	0	0	150	0	0	0	0	0	0	0
OR2Y1	chr5	180096732	180099764	yes	3	no	100	100	100	0	0	0	150	0	0	0	0	0	0	0
OR2V1	chr5	180481966	180485010	yes	4	yes	99.7	98.8	100	0.3	0	0	149	1	0	0	0	0	0	0
OR2V2	chr5	180514449	180517493	yes	5	yes	99.3	98	100	0.7	0	0	148	2	0	0	0	0	0	0
OR2B2	chr6	27985006	27988176	no	0	no	100	100	100	0	0	0	150	0	0	0	0	0	0	0
OR2W6P	chr6	28013060	28016157	no	0	no	100	100	100	0	0	0	150	0	0	0	0	0	0	0
OR2B6	chr6	28032898	28035936	no	0	no	100	100	100	0	0	0	150	0	0	0	0	0	0	0
OR2W4P	chr6	28052807	28055829	no	0	no	100	100	100	0	0	0	150	0	0	0	0	0	0	0
OR2W2P	chr6	28109571	28112618	no	0	no	100	100	100	0	0	0	150	0	0	0	0	0	0	0
OR2B7P	chr6	28122091	28125125	no	0	no	99.3	98	100	0.7	0	0	148	2	0	0	0	0	0	0
OR2B8P	chr6	28126988	28130037	yes	1	yes	99	97.4	100	1	0	3	147	0	0	0	0	0	0	0
OR1F12	chr6	28148973	28151993	no	0	no	100	100	100	0	0	0	150	0	0	0	0	0	0	0
OR2E1P	chr6	28529394	28531967	no	0	no	100	100	100	0	0	0	150	0	0	0	0	0	0	0
OR2AD1P	chr6	29100412	29103463	no	0	yes	100	100	100	0	0	0	150	0	0	0	0	0	0	0
OR2W1	chr6	29117972	29121031	no	0	no	99.7	98.8	100	0.3	0	0	149	1	0	0	0	0	0	0
OR2P1P	chr6	29145588	29148422	no	0	no	100	100	100	0	0	0	150	0	0	0	0	0	0	0
OR2B3	chr6	29160066	29163104	no	0	yes	100	100	100	0	0	0	150	0	0	0	0	0	0	0
OR2J1P	chr6	29176605	29179634	no	0	no	100	100	100	0	0	0	150	0	0	0	0	0	0	0
OR2J3	chr6	29187547	29190579	no	0	no	100	100	100	0	0	0	150	0	0	0	0	0	0	0
OR2N1P	chr6	29211639	29214672	yes	2	no	99.3	98	100	0.7	0	2	148	0	0	0	0	0	0	0
OR2J2	chr6	29249292	29252327	yes	2	no	99.7	98.8	100	0.3	0	1	149	0	0	0	0	0	0	0
OR2J4P	chr6	29257166	29260198	yes	1	no	99	96.7	100	NA	0	2	147	1	0	0	0	0	0	0
OR2H4P	chr6	29290892	29293932	no	0	no	100	100	100	0	0	0	150	0	0	0	0	0	0	0
OR2G1P	chr6	29302986	29306076	no	0	no	100	100	100	0	0	0	150	0	0	0	0	0	0	0
OR2U1P	chr6	29336415	29339935	no	0	yes	99.7	98.8	100	0.3	0	1	149	0	0	0	0	0	0	0
OR2U2P	chr6	29342233	29345277	no	0	no	100	100	100	0	0	0	150	0	0	0	0	0	0	0
OR2B4P	chr6	29366352	29369406	no	0	no	100	100	100	0	0	0	150	0	0	0	0	0	0	0
OR14J1	chr6	29382346	29385408	no	0	no	100	100	100	0	0	0	150	0	0	0	0	0	0	0
OR5V1	chr6	29428989	29432051	no	0	no	100	100	100	0	0	0	150	0	0	0	0	0	0	0
OR12D3	chr6	29448096	29451143	no	0	no	100	100	100	0	0	0	150	0	0	0	0	0	0	0
OR12D2	chr6	29472356	29475376	no	0	no	100	100	100	0	0	0	150	0	0	0	0	0	0	0
OR12D1P	chr6	29492936	29495964	no	0	no	100	100	100	0	0	0	150	0	0	0	0	0	0	0
OR11A1	chr6	29500453	29503497	no	0	no	100	100	100	0	0	0	150	0	0	0	0	0	0	0
OR10C1	chr6	29515672	29518707	no	0	no	100	100	100	0	0	0	150	0	0	0	0	0	0	0
OR2H1	chr6	29537426	29540473	no	0	no	100	100	100	0	0	0	150	0	0	0	0	0	0	0
OR2I1P	chr6	29628845	29631916	yes	1	no	100	100	100	0	0	0	150	0	0	0	0	0	0	0
OR2H5P	chr6	29649553	29652589	yes	2	no	99.7	98.8	100	0.3	0	0	149	1	0	0	0	0	0	0
OR2H2	chr6	29663601	29666636	yes	2	no	100	100	100	0	0	0	150	0	0	0	0	0	0	0
OR10AH1P	chr7	5123146	5126244	no	0	yes	100	100	100	0	0	0	150	0	0	0	0	0	0	0
OR7E39P	chr7	6838979	6842050	yes	3	yes	99.3	98	100	0.7	0	0	148	2	0	0	0	0	0	0
OR7E136P	chr7	6870812	6873878	yes	6	no	93.7	89.8	97.6	6.3	0	19	131	0	0	0	0	0	0	0
OR7E59P	chr7	6883778	6886836	yes	6	yes	94.3	90.6	98	5.7	0	17	133	0	0	0	0	0	0	0
OR7E7P	chr7	97412231	97415337	yes	2	yes	99.7	98.8	100	0.3	0	1	149	0	0	0	0	0	0	0
OR7E38P	chr7	97431340	97434425	yes	1	no	100	100	100	0	0	0	150	0	0	0	0	0	0	0
OR2AE1	chr7	99309624	99312692	no	0	no	99.7	98.8	100	0.3	0	0	149	1	0	0	0	0	0	0
OR9A3P	chr7	141209029	141212088	no	0	no	100	100	100	0	0	0	150	0	0	0	0	0	0	0
OR9A1P	chr7	141233317	141236358	no	0	no	100	100	100	0	0	0	150	0	0	0	0	0	0	0
OR9N1P	chr7	141257573	141260293	yes	1	no	100	100	100	0	0	0	150	0	0	0	0	0	0	0
OR9A4	chr7	141265045	141268086	yes	1	no	100	100	100	0	0	0	150	0	0	0	0	0	0	0
OR9A2	chr7	142431412	142434441	no	0	no	100	100	100	0	0	0	150	0	0	0	0	0	0	0
OR9P1P	chr7	142452289	142455094	no	0	yes	100	100	100	0	0	0	150	0	0	0	0	0	0	0
OR6V1	chr7	142459460	142462498	no	0	yes	100	100	100	0	0	0	150	0	0	0	0	0	0	0
OR6W1P	chr7	142467712	142470753	no	0	no	100	100	100	0	0	0	150	0	0	0	0	0	0	0
OR2R1P	chr7	142893680	142896726	yes	1	no	99.7	98.8	100	0.3	0	0	149	1	0	0	0	0	0	0
OR10AC1P	chr7	142916172	142919226	yes	3	no	99.3	98	100	0.7	0	2	148	0	0	0	0	0	0	0
OR2F2	chr7	143263159	143266209	yes	8	no	100	100	100	0	0	0	150	0	0	0	0	0	0	0
OR2F1	chr7	143287897	143290947	yes	6	no	100	100	100	0	0	0	150	0	0	0	0	0	0	0
OR2Q1P	chr7	143308831	143311858	yes	7	no	100	100	100	0	0	0	150	0	0	0	0	0	0	0
OR6B1	chr7	143331923	143334955	yes	7	no	99.3	98	100	0.7	0	0	148	2	0	0	0	0	0	0
OR2A5	chr7	143378328	143381360	yes	5	no	99.7	98.8	100	0.3	0	1	149	0	0	0	0	0	0	0
OR2A25	chr7	143402146	143405175	yes	5	no	100	100	100	0	0	0	150	0	0	0	0	0	0	0
OR2A41P	chr7	143405319	143407880	yes	5	yes	100	100	100	0	0	0	150	0	0	0	0	0	0	0
OR2A12	chr7	143423034	143426063	yes	5	no	100	100	100	0	0	0	150	0	0	0	0	0	0	0
OR2A2	chr7	143437509	143440562	yes	5	no	100	100	100	0	0	0	150	0	0	0	0	0	0	0
OR2A15P	chr7	143444490	143447486	yes	5	no	100	100	100	0	0	0	150	0	0	0	0	0	0	0
OR2A14	chr7	143457039	143460068	yes	5	no	100	100	100	0	0	0	150	0	0	0	0	0	0	0
OR2A13P	chr7	143469935	143472964	yes	5	no	99.3	98	100	0.7	0	2	148	0	0	0	0	0	0	0
OR2A3P	chr7	143485152	143488182	yes	4	no	100	100	100	0	0	0	150	0	0	0	0	0	0	0
OR2AO1P	chr7	143504666	143507542	yes	3	no	99.7	98.8	100	0.3	0	0	149	1	0	0	0	0	0	0
OR7E158P	chr8	11812814	11815813	yes	18	yes	100	100	100	0	0	0	150	0	0	0	0	0	0	0
OR7E161P	chr8	11821486	11824581	yes	18	no	100	100	100	0	0	0	150	0	0	0	0	0	0	0
OR7E160P	chr8	11926535	11929660	yes	20	yes	100	100	100	0	0	0	150	0	0	0	0	0	0	0
OR7E8P	chr8	12584020	12587145	yes	9	no	99.3	98	100	0.7	0	2	148	0	0	0	0	0	0	0
OR7E15P	chr8	12596174	12599244	yes	9	yes	97.3	94.7	99.9	2.7	1	6	143	0	0	0	0	0	0	0
OR7E10P	chr8	12602932	12606018	yes	9	yes	99.3	98	100	0.7	0	2	148	0	0	0	0	0	0	0
OR6R2P	chr8	21710444	21713354	yes	2	yes	1	0	2.6	99	147	3	0	0	0	0	0	0	0	0
OR13E1P	chr9	35847022	35850077	no	0	yes	94	90.2	97.8	6	0	0	132	18	0	0	0	0	0	0
OR13J1	chr9	35857463	35860498	no	0	yes	98.3	96.2	100	1.7	0	0	145	5	0	0	0	0	0	0
OR2S2	chr9	35945139	35948195	no	0	no	100	100	100	0	0	0	150	0	0	0	0	0	0	0
OR13C6P	chr9	35979336	35982382	yes	1	no	100	100	100	0	0	0	150	0	0	0	0	0	0	0
OR13C7P	chr9	35990909	35993964	no	0	no	99.7	98.8	100	0.3	0	0	149	1	0	0	0	0	0	0
OR2S1P	chr9	36003081	36006127	yes	1	no	98	95.8	100	2	0	0	144	6	0	0	0	0	0	0
OR2AM1P	chr9	36011608	36014112	yes	1	yes	99.3	98	100	0.7	0	0	148	2	0	0	0	0	0	0
OR7E31P	chr9	92018016	92021060	no	0	no	100	100	100	0	0	0	150	0	0	0	0	0	0	0
OR7E116P	chr9	92034100	92037225	no	0	yes	100	100	100	0	0	0	150	0	0	0	0	0	0	0
OR7E109P	chr9	92542604	92545650	no	0	no	99.7	98.8	100	0.3	0	0	149	1	0	0	0	0	0	0
OR7E108P	chr9	92551320	92554443	no	0	no	100	100	100	0	0	0	150	0	0	0	0	0	0	0
OR13F1	chr9	106306265	106309321	no	0	no	100	100	100	0	0	0	150	0	0	0	0	0	0	0
OR13C4	chr9	106326358	106329411	no	0	no	100	100	100	0	0	0	150	0	0	0	0	0	0	0
OR13C3	chr9	106335875	106338925	no	0	no	100	100	100	0	0	0	150	0	0	0	0	0	0	0
OR13C8	chr9	106371170	106374229	no	0	no	100	100	100	0	0	0	150	0	0	0	0	0	0	0
OR13D2P	chr9	106392019	106395052	no	0	no	100	100	100	0	0	0	150	0	0	0	0	0	0	0
OR13C5	chr9	106398562	106401615	yes	2	yes	100	100	100	0	0	0	150	0	0	0	0	0	0	0
OR13C2	chr9	106404776	106407829	yes	10	no	97.3	94.7	99.9	2.7	0	8	142	0	0	0	0	0	0	0
OR13C9	chr9	106417353	106420406	yes	1	no	100	100	100	0	0	0	150	0	0	0	0	0	0	0
OR13I1P	chr9	106431756	106435120	no	0	no	100	100	100	0	0	0	150	0	0	0	0	0	0	0
OR13C1P	chr9	106456859	106459918	no	0	no	100	100	100	0	0	0	150	0	0	0	0	0	0	0
OR13D1	chr9	106496520	106499561	no	0	no	100	100	100	0	0	0	150	0	0	0	0	0	0	0
OR13D3P	chr9	106524337	106527370	no	0	no	100	100	100	0	0	0	150	0	0	0	0	0	0	0
OR2K2	chr9	113127587	113130634	no	0	no	100	100	100	0	0	0	150	0	0	0	0	0	0	0
OR1J1	chr9	124277109	124280126	no	0	no	100	100	100	0	0	0	150	0	0	0	0	0	0	0
OR1J2	chr9	124312802	124315840	no	0	no	99.7	98.8	100	0.3	0	0	149	1	0	0	0	0	0	0
OR1J4	chr9	124321141	124324179	no	0	no	99	97.4	100	1	0	0	147	3	0	0	0	0	0	0
OR1N1	chr9	124326461	124329493	no	0	no	99.3	98	100	0.7	0	0	148	2	0	0	0	0	0	0
OR1N2	chr9	124355212	124358259	yes	1	no	99.7	98.8	100	0.3	0	0	149	1	0	0	0	0	0	0
OR1L8	chr9	124367651	124370677	no	0	no	99.3	98	100	0.7	0	0	148	2	0	0	0	0	0	0
OR1H1P	chr9	124409864	124412897	no	0	no	100	100	100	0	0	0	150	0	0	0	0	0	0	0
OR1Q1	chr9	124416738	124419779	no	0	yes	99.3	98	100	0.7	0	0	148	2	0	0	0	0	0	0
OR1B1	chr9	124428682	124431735	no	0	no	99.7	98.8	100	0.3	0	1	149	0	0	0	0	0	0	0
OR1L1	chr9	124463716	124466745	no	0	no	97	94.3	99.7	3	0	0	141	9	0	0	0	0	0	0
OR1L3	chr9	124477130	124480201	yes	1	no	100	100	100	0	0	0	150	0	0	0	0	0	0	0
OR1L4	chr9	124525990	124529022	no	0	no	100	100	100	0	0	0	150	0	0	0	0	0	0	0
OR1L6	chr9	124551848	124554880	yes	1	no	99.7	98.8	100	0.3	0	0	149	1	0	0	0	0	0	0
OR5C1	chr9	124590933	124593992	no	0	yes	100	100	100	0	0	0	150	0	0	0	0	0	0	0
OR1K1	chr9	124602123	124605170	no	0	yes	100	100	100	0	0	0	150	0	0	0	0	0	0	0
OR7E110P	chr10	15066881	15069576	yes	6	no	100	100	100	0	0	0	150	0	0	0	0	0	0	0
OR7E26P	chr10	15079108	15082190	yes	6	yes	99	96.7	100	NA	0	1	148	1	0	0	0	0	0	0
OR7E115P	chr10	15087877	15090984	yes	6	no	100	100	100	0	0	0	150	0	0	0	0	0	0	0
OR6D1P	chr10	45073662	45076574	yes	1	yes	100	100	100	0	0	0	150	0	0	0	0	0	0	0
OR13A1	chr10	45116893	45119919	yes	1	no	100	100	100	0	0	0	150	0	0	0	0	0	0	0
OR6L2P	chr10	135091888	135094912	yes	27	yes	91	84.5	97.5	NA	0	25	123	2	0	0	0	0	0	0
OR7M1P	chr10	135144615	135147264	yes	38	yes	97	94.3	99.7	3	0	0	142	7	1	0	0	0	0	0
OR6L1P	chr10	135236647	135239659	yes	29	yes	95.7	92.5	98.9	4.3	0	0	139	9	2	0	0	0	0	0
OR7E12P	chr11	3366616	3369655	yes	3	no	100	100	100	0	0	0	150	0	0	0	0	0	0	0
OR7E117P	chr11	3575450	3578575	yes	3	no	100	100	100	0	0	0	150	0	0	0	0	0	0	0
OR55B1P	chr11	4122122	4125201	yes	5	yes	99.7	98.8	100	0.3	0	0	149	1	0	0	0	0	0	0
OR52B4	chr11	4343160	4346201	yes	5	no	100	100	100	0	0	0	150	0	0	0	0	0	0	0
OR52B3P	chr11	4355988	4359030	yes	2	no	100	100	100	0	0	0	150	0	0	0	0	0	0	0
OR51R1P	chr11	4395766	4398814	yes	2	no	98	95.8	100	2	0	0	144	6	0	0	0	0	0	0
OR52P2P	chr11	4407139	4410135	yes	2	no	99.7	98.8	100	0.3	0	0	149	1	0	0	0	0	0	0
OR52K2	chr11	4427046	4430087	yes	2	no	100	100	100	0	0	0	150	0	0	0	0	0	0	0
OR52K3P	chr11	4452515	4455561	yes	1	no	100	100	100	0	0	0	150	0	0	0	0	0	0	0
OR52K1	chr11	4466607	4469648	no	0	no	98	94.8	100	NA	0	1	144	5	0	0	0	0	0	0
OR52M2P	chr11	4490751	4493830	yes	4	no	99.7	98.8	100	0.3	0	1	149	0	0	0	0	0	0	0
OR52M1	chr11	4522897	4525947	yes	1	no	99.3	98	100	0.7	0	0	148	2	0	0	0	0	0	0
OR52I2	chr11	4564624	4567668	no	0	no	100	100	100	0	0	0	150	0	0	0	0	0	0	0
OR52I1	chr11	4571772	4574816	no	0	no	100	100	100	0	0	0	150	0	0	0	0	0	0	0
OR51D1	chr11	4617497	4620568	no	0	yes	95	91.5	98.5	5	0	0	135	15	0	0	0	0	0	0
OR51E1	chr11	4630233	4633286	no	0	no	99.7	98.8	100	0.3	0	0	149	1	0	0	0	0	0	0
OR51A9P	chr11	4636638	4639636	no	0	no	100	100	100	0	0	0	150	0	0	0	0	0	0	0
OR51E2	chr11	4657558	4660617	no	0	no	99.7	98.8	100	0.3	0	0	149	1	0	0	0	0	0	0
OR51C1P	chr11	4666567	4669608	no	0	no	100	100	100	0	0	0	150	0	0	0	0	0	0	0
OR51F5P	chr11	4687275	4690316	no	0	no	99.7	98.8	100	0.3	0	0	149	1	0	0	0	0	0	0
OR51C4P	chr11	4696318	4699365	no	0	no	100	100	100	0	0	0	150	0	0	0	0	0	0	0
OR51F3P	chr11	4711984	4714984	no	0	no	100	100	100	0	0	0	150	0	0	0	0	0	0	0
OR51F4P	chr11	4727852	4730850	no	0	no	100	100	100	0	0	0	150	0	0	0	0	0	0	0
OR51F1	chr11	4744788	4747823	no	0	no	100	100	100	0	0	0	150	0	0	0	0	0	0	0
OR51N1P	chr11	4764460	4767508	no	0	no	100	100	100	0	0	0	150	0	0	0	0	0	0	0
OR52Y1P	chr11	4769575	4772168	yes	1	no	100	100	100	0	0	0	150	0	0	0	0	0	0	0
OR52R1	chr11	4779242	4782286	no	0	no	100	100	100	0	0	0	150	0	0	0	0	0	0	0
OR51F2	chr11	4799128	4802217	no	0	yes	99.3	98	100	0.7	0	0	148	2	0	0	0	0	0	0
OR51A8P	chr11	4809839	4812875	no	0	no	100	100	100	0	0	0	150	0	0	0	0	0	0	0
OR51S1	chr11	4824046	4827069	no	0	no	100	100	100	0	0	0	150	0	0	0	0	0	0	0
OR51H1P	chr11	4835426	4838470	yes	1	no	99.7	98.8	100	0.3	0	0	149	1	0	0	0	0	0	0
OR51H2P	chr11	4854263	4857309	no	0	no	100	100	100	0	0	0	150	0	0	0	0	0	0	0
OR51T1	chr11	4859606	4862686	no	0	no	100	100	100	0	0	0	150	0	0	0	0	0	0	0
OR51A6P	chr11	4865384	4868502	yes	1	no	99.7	98.8	100	0.3	0	0	149	1	0	0	0	0	0	0
OR51A7	chr11	4885076	4888111	yes	1	no	99.3	98	100	0.7	0	0	148	2	0	0	0	0	0	0
OR51G2	chr11	4890528	4893569	yes	1	no	99.3	98	100	0.7	0	0	148	2	0	0	0	0	0	0
OR51G1	chr11	4899183	4902245	yes	1	yes	100	100	100	0	0	0	150	0	0	0	0	0	0	0
OR51A3P	chr11	4913162	4916200	yes	4	no	100	100	100	0	0	0	150	0	0	0	0	0	0	0
OR51A4	chr11	4921968	4925006	yes	14	yes	100	100	100	0	0	0	150	0	0	0	0	0	0	0
OR51A2	chr11	4930581	4933619	yes	17	yes	67	56.4	77.6	NA	15	61	68	5	1	0	0	0	0	0
OR51A5P	chr11	4948752	4951790	yes	2	no	100	100	100	0	0	0	150	0	0	0	0	0	0	0
OR51L1	chr11	4976689	4979733	yes	1	no	99.7	98.8	100	0.3	0	0	149	1	0	0	0	0	0	0
OR51P1P	chr11	4992844	4995882	yes	1	no	100	100	100	0	0	0	150	0	0	0	0	0	0	0
OR52J2P	chr11	5014719	5017754	yes	1	no	100	100	100	0	0	0	150	0	0	0	0	0	0	0
OR52J3	chr11	5024232	5027264	yes	2	no	100	100	100	0	0	0	150	0	0	0	0	0	0	0
OR52E2	chr11	5034459	5037533	yes	1	no	100	100	100	0	0	0	150	0	0	0	0	0	0	0
OR52E1P	chr11	5047278	5050300	yes	2	no	100	100	100	0	0	0	150	0	0	0	0	0	0	0
OR52S1P	chr11	5051900	5054972	yes	2	yes	100	100	100	0	0	0	150	0	0	0	0	0	0	0
OR52E3P	chr11	5070382	5073414	yes	2	no	99.7	98.8	100	0.3	0	1	149	0	0	0	0	0	0	0
OR52J1P	chr11	5081859	5084887	yes	1	no	100	100	100	0	0	0	150	0	0	0	0	0	0	0
OR52A4	chr11	5096473	5099484	no	0	no	99.7	98.8	100	0.3	0	1	149	0	0	0	0	0	0	0
OR52A5	chr11	5107501	5110548	no	0	yes	99.7	98.8	100	0.3	0	0	149	1	0	0	0	0	0	0
OR52A1	chr11	5127240	5130275	no	0	no	100	100	100	0	0	0	150	0	0	0	0	0	0	0
OR51A1P	chr11	5146160	5149129	no	0	yes	100	100	100	0	0	0	150	0	0	0	0	0	0	0
OR52Z1P	chr11	5153526	5156516	no	0	yes	100	100	100	0	0	0	150	0	0	0	0	0	0	0
OR51V1	chr11	5175544	5178588	no	0	no	100	100	100	0	0	0	150	0	0	0	0	0	0	0
OR51AB1P	chr11	5267273	5270257	no	0	no	99.7	98.8	100	0.3	0	0	149	1	0	0	0	0	0	0
OR51B4	chr11	5276823	5279852	no	0	no	100	100	100	0	0	0	150	0	0	0	0	0	0	0
OR51B3P	chr11	5290551	5293599	no	0	no	100	100	100	0	0	0	150	0	0	0	0	0	0	0
OR51B2	chr11	5299168	5302203	no	0	no	99.7	98.8	100	0.3	0	0	149	1	0	0	0	0	0	0
OR51B8P	chr11	5306394	5309251	no	0	no	100	100	100	0	0	0	150	0	0	0	0	0	0	0
OR51B5	chr11	5318395	5321430	no	0	no	100	100	100	0	0	0	150	0	0	0	0	0	0	0
OR51B6	chr11	5329214	5332249	yes	1	yes	100	100	100	0	0	0	150	0	0	0	0	0	0	0
OR51M1	chr11	5367138	5370182	yes	1	no	100	100	100	0	0	0	150	0	0	0	0	0	0	0
OR51J1	chr11	5380303	5383350	yes	1	no	100	100	100	0	0	0	150	0	0	0	0	0	0	0
OR51Q1	chr11	5399907	5402957	yes	2	no	99.7	98.8	100	0.3	0	1	149	0	0	0	0	0	0	0
OR51K1P	chr11	5406462	5409508	yes	2	no	99.3	98	100	0.7	0	0	148	2	0	0	0	0	0	0
OR51I1	chr11	5416379	5419420	yes	2	no	99.7	98.8	100	0.3	0	0	149	1	0	0	0	0	0	0
OR51I2	chr11	5431195	5434230	yes	2	no	100	100	100	0	0	0	150	0	0	0	0	0	0	0
OR51A10P	chr11	5444310	5447265	yes	2	no	100	100	100	0	0	0	150	0	0	0	0	0	0	0
OR52D1	chr11	5466413	5469466	yes	1	no	100	100	100	0	0	0	150	0	0	0	0	0	0	0
OR52V1P	chr11	5503029	5506032	yes	1	yes	99.3	98	100	0.7	0	0	148	2	0	0	0	0	0	0
OR52H1	chr11	5520370	5523411	yes	1	no	98	94.8	100	NA	0	1	145	4	0	0	0	0	0	0
OR52H2P	chr11	5527471	5530502	yes	1	no	99.7	98.8	100	0.3	0	0	149	1	0	0	0	0	0	0
OR52B5P	chr11	5538673	5541717	yes	1	no	100	100	100	0	0	0	150	0	0	0	0	0	0	0
OR52T1P	chr11	5542457	5545522	yes	1	no	100	100	100	0	0	0	150	0	0	0	0	0	0	0
OR52B6	chr11	5558646	5561687	yes	1	no	100	100	100	0	0	0	150	0	0	0	0	0	0	0
OR52U1P	chr11	5696996	5700072	yes	2	no	100	100	100	0	0	0	150	0	0	0	0	0	0	0
OR52P1P	chr11	5704208	5707267	yes	2	no	100	100	100	0	0	0	150	0	0	0	0	0	0	0
OR56B1	chr11	5714232	5717294	yes	2	no	99.7	98.8	100	0.3	0	1	149	0	0	0	0	0	0	0
OR52N4	chr11	5732447	5735509	yes	3	no	100	100	100	0	0	0	150	0	0	0	0	0	0	0
OR56B2P	chr11	5742868	5745852	yes	17	yes	81.7	75.5	87.9	18.3	8	39	103	0	0	0	0	0	0	0
OR52N5	chr11	5753469	5756540	yes	19	yes	84	78.1	89.9	16	6	36	108	0	0	0	0	0	0	0
OR52N1	chr11	5763663	5766722	yes	6	yes	92	85.9	98.1	NA	0	21	128	1	0	0	0	0	0	0
OR52N3P	chr11	5778070	5781127	yes	3	no	99.7	98.8	100	0.3	0	0	149	1	0	0	0	0	0	0
OR52N2	chr11	5798042	5801104	yes	2	no	100	100	100	0	0	0	150	0	0	0	0	0	0	0
OR52E6	chr11	5816765	5819803	yes	2	no	100	100	100	0	0	0	150	0	0	0	0	0	0	0
OR52E8	chr11	5832558	5835596	yes	19	yes	93.7	89.8	97.6	6.3	3	13	134	0	0	0	0	0	0	0
OR52E7P	chr11	5851666	5854694	yes	9	no	99	96.7	100	NA	0	1	147	2	0	0	0	0	0	0
OR52E4	chr11	5861999	5865034	yes	14	yes	99	97.4	100	1	0	0	147	3	0	0	0	0	0	0
OR52E5	chr11	5878483	5881563	yes	15	yes	99	97.4	100	1	0	0	147	3	0	0	0	0	0	0
OR52Q1P	chr11	5881341	5884284	yes	15	yes	99	97.4	100	1	0	0	147	3	0	0	0	0	0	0
OR56A3	chr11	5925053	5928097	yes	3	no	100	100	100	0	0	0	150	0	0	0	0	0	0	0
OR56A5	chr11	5943362	5946400	yes	2	no	100	100	100	0	0	0	150	0	0	0	0	0	0	0
OR52L1	chr11	5961750	5964791	yes	1	no	100	100	100	0	0	0	150	0	0	0	0	0	0	0
OR56A4	chr11	5977860	5980898	yes	1	no	99.7	98.8	100	0.3	0	0	149	1	0	0	0	0	0	0
OR56A1	chr11	6002557	6005598	yes	1	no	99.7	98.8	100	0.3	0	0	149	1	0	0	0	0	0	0
OR56A7P	chr11	6021616	6024653	yes	1	no	100	100	100	0	0	0	150	0	0	0	0	0	0	0
OR52L2P	chr11	6033095	6036136	yes	2	no	100	100	100	0	0	0	150	0	0	0	0	0	0	0
OR52X1P	chr11	6042652	6045698	yes	2	no	100	100	100	0	0	0	150	0	0	0	0	0	0	0
OR56B4	chr11	6085485	6088541	yes	1	no	100	100	100	0	0	0	150	0	0	0	0	0	0	0
OR56B3P	chr11	6106316	6109359	yes	1	no	100	100	100	0	0	0	150	0	0	0	0	0	0	0
OR52B1P	chr11	6127401	6130455	yes	1	no	99.7	98.8	100	0.3	0	1	149	0	0	0	0	0	0	0
OR52B2	chr11	6145164	6148232	yes	3	no	99	96.7	100	NA	0	3	146	1	0	0	0	0	0	0
OR52W1	chr11	6176930	6179989	no	0	no	100	100	100	0	0	0	150	0	0	0	0	0	0	0
OR2AG2	chr11	6743817	6746864	no	0	no	100	100	100	0	0	0	150	0	0	0	0	0	0	0
OR2AG1	chr11	6762745	6765792	no	0	no	100	100	100	0	0	0	150	0	0	0	0	0	0	0
OR6A2	chr11	6770535	6773615	no	0	no	99	97.4	100	1	0	0	147	3	0	0	0	0	0	0
OR10A5	chr11	6823390	6826440	no	0	no	100	100	100	0	0	0	150	0	0	0	0	0	0	0
OR10A2	chr11	6847462	6850470	no	0	no	100	100	100	0	0	0	150	0	0	0	0	0	0	0
OR10A4	chr11	6854328	6857399	no	0	no	100	100	100	0	0	0	150	0	0	0	0	0	0	0
OR2D2	chr11	6867384	6870407	no	0	no	99.3	98	100	0.7	0	0	148	2	0	0	0	0	0	0
OR2D3	chr11	6898757	6901798	no	0	no	100	100	100	0	0	0	150	0	0	0	0	0	0	0
OR10AB1P	chr11	7706423	7709460	no	0	no	99.7	98.8	100	0.3	0	0	149	1	0	0	0	0	0	0
OR5P4P	chr11	7724013	7727032	no	0	no	100	100	100	0	0	0	150	0	0	0	0	0	0	0
OR5P1P	chr11	7749016	7752037	yes	1	yes	100	100	100	0	0	0	150	0	0	0	0	0	0	0
OR5P2	chr11	7772100	7775165	yes	11	yes	89	84	94	11	2	29	119	0	0	0	0	0	0	0
OR5P3	chr11	7801163	7804195	yes	1	no	99	97.4	100	1	0	3	147	0	0	0	0	0	0	0
OR5E1P	chr11	7826723	7829755	yes	1	no	100	100	100	0	0	0	150	0	0	0	0	0	0	0
OR10A6	chr11	7903844	7906885	no	0	no	100	100	100	0	0	0	150	0	0	0	0	0	0	0
OR10A3	chr11	7914702	7917743	no	0	no	100	100	100	0	0	0	150	0	0	0	0	0	0	0
OR7E41P	chr11	14963830	14966863	no	0	yes	100	100	100	0	0	0	150	0	0	0	0	0	0	0
OR7E14P	chr11	17030024	17033107	no	0	yes	99.3	98	100	0.7	0	2	148	0	0	0	0	0	0	0
OR2BH1P	chr11	28964658	28967621	yes	12	yes	49	41	57	51	34	85	31	0	0	0	0	0	0	0
OR4B1	chr11	48194838	48197864	no	0	no	99	97.4	100	1	0	0	147	3	0	0	0	0	0	0
OR4B2P	chr11	48205457	48208459	no	0	no	99	96.7	100	NA	0	1	148	1	0	0	0	0	0	0
OR4X2	chr11	48223132	48226140	no	0	no	100	100	100	0	0	0	150	0	0	0	0	0	0	0
OR4X1	chr11	48241889	48244903	no	0	no	100	100	100	0	0	0	150	0	0	0	0	0	0	0
OR4S1	chr11	48284251	48287277	yes	2	yes	100	100	100	0	0	0	150	0	0	0	0	0	0	0
OR4C3	chr11	48303050	48306055	yes	2	no	34.7	27.1	42.3	65.3	0	0	5	94	51	0	0	0	0	0
OR4C4P	chr11	48321479	48324206	yes	3	no	39.7	31.9	47.5	60.3	0	0	7	105	38	0	0	0	0	0
OR4C17P	chr11	48328262	48330684	yes	5	no	97.3	94.7	99.9	2.7	0	0	143	6	1	0	0	0	0	0
OR4C5	chr11	48341616	48344693	yes	3	no	31	23.6	38.4	69	0	0	1	91	58	0	0	0	0	0
OR4C2P	chr11	48398272	48401299	yes	3	no	99.7	98.8	100	0.3	0	1	149	0	0	0	0	0	0	0
OR4C10P	chr11	48408348	48411401	yes	4	no	99.7	98.8	100	0.3	0	1	149	0	0	0	0	0	0	0
OR4C9P	chr11	48440193	48443248	yes	4	no	99.7	98.8	100	0.3	0	1	149	0	0	0	0	0	0	0
OR4R1P	chr11	48462314	48465259	yes	4	no	99.7	98.8	100	0.3	0	1	149	0	0	0	0	0	0	0
OR4A47	chr11	48466821	48469847	yes	4	yes	99	96.7	100	NA	0	2	147	1	0	0	0	0	0	0
OR4A48P	chr11	48469749	48472622	yes	4	yes	99.7	98.8	100	0.3	0	1	149	0	0	0	0	0	0	0
OR4A46P	chr11	48474346	48477386	yes	4	no	99.7	98.8	100	0.3	0	1	149	0	0	0	0	0	0	0
OR4A40P	chr11	48490348	48493391	yes	4	no	99.7	98.8	100	0.3	0	1	149	0	0	0	0	0	0	0
OR4A43P	chr11	48504092	48507102	yes	5	no	99.7	98.8	100	0.3	0	1	149	0	0	0	0	0	0	0
OR4A45P	chr11	48557464	48560479	yes	13	no	54.7	46.7	62.7	45.3	38	60	52	0	0	0	0	0	0	0
OR4A41P	chr11	48567767	48570818	yes	4	no	99.7	98.8	100	0.3	0	1	149	0	0	0	0	0	0	0
OR4A42P	chr11	48588091	48591124	yes	4	no	99.7	98.8	100	0.3	0	1	149	0	0	0	0	0	0	0
OR4A44P	chr11	48605508	48608588	yes	4	no	99.7	98.8	100	0.3	0	1	149	0	0	0	0	0	0	0
OR4A1P	chr11	49874392	49877414	yes	2	no	100	100	100	0	0	0	150	0	0	0	0	0	0	0
OR4A49P	chr11	49891240	49893771	yes	1	no	99.7	98.8	100	0.3	0	1	149	0	0	0	0	0	0	0
OR4A18P	chr11	49893618	49896605	yes	1	no	100	100	100	0	0	0	150	0	0	0	0	0	0	0
OR4A19P	chr11	49896539	49899541	yes	1	yes	100	100	100	0	0	0	150	0	0	0	0	0	0	0
OR4R3P	chr11	49901078	49904015	yes	1	no	100	100	100	0	0	0	150	0	0	0	0	0	0	0
OR4C13	chr11	49930451	49933477	yes	1	no	100	100	100	0	0	0	150	0	0	0	0	0	0	0
OR4C12	chr11	49957687	49960713	yes	1	no	100	100	100	0	0	0	150	0	0	0	0	0	0	0
OR4C45	chr11	50018636	50021653	yes	4	yes	100	100	100	0	0	0	150	0	0	0	0	0	0	0
OR4A6P	chr11	51248039	51251108	yes	4	yes	99.7	98.8	100	0.3	0	1	149	0	0	0	0	0	0	0
OR4A5	chr11	51266027	51269071	yes	4	yes	100	100	100	0	0	0	150	0	0	0	0	0	0	0
OR4A7P	chr11	51280496	51283505	yes	3	no	99.3	98	100	0.7	0	2	148	0	0	0	0	0	0	0
OR4A8P	chr11	51290035	51293079	yes	3	no	100	100	100	0	0	0	150	0	0	0	0	0	0	0
OR4A2P	chr11	51305645	51308657	yes	3	no	99.7	98.8	100	0.3	0	1	149	0	0	0	0	0	0	0
OR4A3P	chr11	51310405	51313375	yes	3	yes	99.7	98.8	100	0.3	0	1	149	0	0	0	0	0	0	0
OR4A4P	chr11	51313263	51316289	yes	3	no	100	100	100	0	0	0	150	0	0	0	0	0	0	0
OR4R2P	chr11	51317802	51320758	yes	3	yes	100	100	100	0	0	0	150	0	0	0	0	0	0	0
OR4C7P	chr11	51339760	51342827	yes	3	no	100	100	100	0	0	0	150	0	0	0	0	0	0	0
OR4C46	chr11	51371758	51374784	yes	3	no	99.3	98	100	0.7	0	2	148	0	0	0	0	0	0	0
OR4C50P	chr11	51381450	51384476	yes	2	no	100	100	100	0	0	0	150	0	0	0	0	0	0	0
OR4A11P	chr11	54842512	54845529	yes	2	no	100	100	100	0	0	0	150	0	0	0	0	0	0	0
OR4A12P	chr11	54849708	54852752	yes	2	no	100	100	100	0	0	0	150	0	0	0	0	0	0	0
OR4A16	chr11	54867153	54870236	yes	2	no	100	100	100	0	0	0	150	0	0	0	0	0	0	0
OR4A15	chr11	54891926	54894967	yes	3	yes	100	100	100	0	0	0	150	0	0	0	0	0	0	0
OR4A9P	chr11	54912481	54915524	yes	3	no	100	100	100	0	0	0	150	0	0	0	0	0	0	0
OR4A10P	chr11	54955909	54958419	yes	4	no	100	100	100	0	0	0	150	0	0	0	0	0	0	0
OR4A17P	chr11	54968387	54971390	yes	4	no	100	100	100	0	0	0	150	0	0	0	0	0	0	0
OR4A13P	chr11	54990723	54993764	yes	5	no	100	100	100	0	0	0	150	0	0	0	0	0	0	0
OR4A50P	chr11	54999895	55002480	yes	5	no	100	100	100	0	0	0	150	0	0	0	0	0	0	0
OR4A14P	chr11	55001503	55004561	yes	5	yes	99	96.7	100	NA	0	1	148	1	0	0	0	0	0	0
OR4A21P	chr11	55015108	55018197	yes	4	no	100	100	100	0	0	0	150	0	0	0	0	0	0	0
OR4C1P	chr11	55033681	55036714	yes	5	yes	100	100	100	0	0	0	150	0	0	0	0	0	0	0
OR4C14P	chr11	55060954	55063976	yes	5	no	100	100	100	0	0	0	150	0	0	0	0	0	0	0
OR4C15	chr11	55078421	55081468	yes	5	yes	100	100	100	0	0	0	150	0	0	0	0	0	0	0
OR4C16	chr11	55096080	55099109	yes	6	yes	100	100	100	0	0	0	150	0	0	0	0	0	0	0
OR4C11	chr11	55125496	55128525	yes	26	yes	79	72.5	85.5	21	7	49	94	0	0	0	0	0	0	0
OR4P4	chr11	55162289	55165345	yes	47	yes	78	71.4	84.6	22	7	52	91	0	0	0	0	0	0	0
OR4S2	chr11	55174856	55177888	yes	43	yes	76.7	69.9	83.5	23.3	10	50	90	0	0	0	0	0	0	0
OR4C6	chr11	55189119	55192145	yes	45	yes	93.7	89.8	97.6	6.3	0	19	131	0	0	0	0	0	0	0
OR4V1P	chr11	55197544	55200607	yes	47	yes	78	71.4	84.6	22	7	52	91	0	0	0	0	0	0	0
OR4P1P	chr11	55207295	55210321	yes	40	yes	75.3	68.4	82.2	24.7	10	54	86	0	0	0	0	0	0	0
OR5D2P	chr11	55238733	55241770	yes	24	no	99	97.4	100	1	0	3	147	0	0	0	0	0	0	0
OR5D3P	chr11	55250151	55253207	yes	21	no	99.3	98	100	0.7	0	2	148	0	0	0	0	0	0	0
OR5D17P	chr11	55278929	55282006	yes	19	no	98.3	96.2	100	1.7	0	5	145	0	0	0	0	0	0	0
OR5D13	chr11	55297390	55300431	yes	20	no	99	97.4	100	1	0	3	147	0	0	0	0	0	0	0
OR5D15P	chr11	55310917	55313958	yes	18	yes	99	97.4	100	1	0	3	147	0	0	0	0	0	0	0
OR5D14	chr11	55319508	55322549	yes	17	yes	99	97.4	100	1	0	3	147	0	0	0	0	0	0	0
OR5L1	chr11	55335419	55338451	yes	17	no	99	97.4	100	1	0	3	147	0	0	0	0	0	0	0
OR5D18	chr11	55343582	55346620	yes	16	no	99	97.4	100	1	0	3	147	0	0	0	0	0	0	0
OR5L2	chr11	55351171	55354203	yes	16	no	99	97.4	100	1	0	3	147	0	0	0	0	0	0	0
OR5D16	chr11	55362704	55365787	yes	7	no	100	100	100	0	0	0	150	0	0	0	0	0	0	0
OR9M1P	chr11	55379544	55382573	yes	3	no	99.7	98.8	100	0.3	0	1	149	0	0	0	0	0	0	0
OR5W1P	chr11	55425396	55428298	yes	2	no	100	100	100	0	0	0	150	0	0	0	0	0	0	0
OR5W2	chr11	55435705	55438734	yes	2	no	100	100	100	0	0	0	150	0	0	0	0	0	0	0
OR5I1	chr11	55457511	55460552	yes	10	no	99.7	98.8	100	0.3	0	1	149	0	0	0	0	0	0	0
OR10AF1P	chr11	55470171	55473075	yes	11	yes	100	100	100	0	0	0	150	0	0	0	0	0	0	0
OR10AK1P	chr11	55479267	55481781	yes	11	yes	100	100	100	0	0	0	150	0	0	0	0	0	0	0
OR10AG1	chr11	55489613	55492615	yes	10	no	100	100	100	0	0	0	150	0	0	0	0	0	0	0
OR7E5P	chr11	55501166	55504258	yes	10	no	100	100	100	0	0	0	150	0	0	0	0	0	0	0
OR5F1	chr11	55515736	55518777	yes	10	no	100	100	100	0	0	0	150	0	0	0	0	0	0	0
OR5F2P	chr11	55537069	55540109	yes	10	yes	100	100	100	0	0	0	150	0	0	0	0	0	0	0
OR5AS1	chr11	55554371	55557442	yes	8	yes	99.7	98.8	100	0.3	0	1	149	0	0	0	0	0	0	0
OR5AQ1P	chr11	55578317	55581352	yes	5	no	100	100	100	0	0	0	150	0	0	0	0	0	0	0
OR5J1P	chr11	55595063	55598098	yes	3	no	100	100	100	0	0	0	150	0	0	0	0	0	0	0
OR5BE1P	chr11	55606753	55609788	yes	1	no	100	100	100	0	0	0	150	0	0	0	0	0	0	0
OR8I2	chr11	55617260	55620289	yes	1	yes	100	100	100	0	0	0	150	0	0	0	0	0	0	0
OR8I4P	chr11	55619296	55621536	yes	1	yes	99.7	98.8	100	0.3	0	0	149	1	0	0	0	0	0	0
OR8H2	chr11	55628995	55632030	yes	1	yes	100	100	100	0	0	0	150	0	0	0	0	0	0	0
OR5BN2P	chr11	55638691	55641408	no	0	yes	100	100	100	0	0	0	150	0	0	0	0	0	0	0
OR8H3	chr11	55646325	55649360	no	0	no	100	100	100	0	0	0	150	0	0	0	0	0	0	0
OR5BN1P	chr11	55654718	55657646	no	0	no	100	100	100	0	0	0	150	0	0	0	0	0	0	0
OR8J3	chr11	55658826	55661870	no	0	yes	100	100	100	0	0	0	150	0	0	0	0	0	0	0
OR8K4P	chr11	55664567	55667538	no	0	no	100	100	100	0	0	0	150	0	0	0	0	0	0	0
OR8K5	chr11	55681449	55684469	no	0	yes	100	100	100	0	0	0	150	0	0	0	0	0	0	0
OR5J7P	chr11	55689452	55691973	no	0	yes	100	100	100	0	0	0	150	0	0	0	0	0	0	0
OR5J2	chr11	55700570	55703605	no	0	yes	99.7	98.8	100	0.3	0	1	149	0	0	0	0	0	0	0
OR8V1P	chr11	55710383	55713439	no	0	yes	99.7	98.8	100	0.3	0	1	149	0	0	0	0	0	0	0
OR8J2P	chr11	55732908	55735972	no	0	no	100	100	100	0	0	0	150	0	0	0	0	0	0	0
OR5T2	chr11	55754161	55757214	no	0	yes	100	100	100	0	0	0	150	0	0	0	0	0	0	0
OR5T3	chr11	55776152	55779271	no	0	no	100	100	100	0	0	0	150	0	0	0	0	0	0	0
OR5T1	chr11	55799657	55802668	yes	2	no	100	100	100	0	0	0	150	0	0	0	0	0	0	0
OR8H1	chr11	55812182	55815214	no	0	yes	100	100	100	0	0	0	150	0	0	0	0	0	0	0
OR8I1P	chr11	55818592	55821622	no	0	no	100	100	100	0	0	0	150	0	0	0	0	0	0	0
OR8K3	chr11	55842259	55845294	no	0	no	100	100	100	0	0	0	150	0	0	0	0	0	0	0
OR8K2P	chr11	55859094	55862120	no	0	no	100	100	100	0	0	0	150	0	0	0	0	0	0	0
OR8K1	chr11	55869991	55873047	no	0	yes	100	100	100	0	0	0	150	0	0	0	0	0	0	0
OR8J1	chr11	55884199	55887246	yes	2	yes	100	100	100	0	0	0	150	0	0	0	0	0	0	0
OR8U1	chr11	55899561	55902602	yes	6	no	98	95.8	100	2	0	0	144	6	0	0	0	0	0	0
OR8L1P	chr11	55905587	55908641	yes	2	no	100	100	100	0	0	0	150	0	0	0	0	0	0	0
OR5AL2P	chr11	55917681	55920700	no	0	no	99.7	98.8	100	0.3	0	0	149	1	0	0	0	0	0	0
OR5AL1P	chr11	55936648	55939732	no	0	no	100	100	100	0	0	0	150	0	0	0	0	0	0	0
OR5R1	chr11	55939313	55942384	no	0	no	100	100	100	0	0	0	150	0	0	0	0	0	0	0
OR5M4P	chr11	55972620	55975644	no	0	no	100	100	100	0	0	0	150	0	0	0	0	0	0	0
OR5M9	chr11	55984524	55987553	no	0	no	100	100	100	0	0	0	150	0	0	0	0	0	0	0
OR5M3	chr11	55991629	55994649	no	0	no	100	100	100	0	0	0	150	0	0	0	0	0	0	0
OR5M2P	chr11	56001543	56004578	no	0	no	100	100	100	0	0	0	150	0	0	0	0	0	0	0
OR5M8	chr11	56012490	56015522	no	0	no	100	100	100	0	0	0	150	0	0	0	0	0	0	0
OR5M7P	chr11	56022351	56025422	no	0	no	100	100	100	0	0	0	150	0	0	0	0	0	0	0
OR5M6P	chr11	56034286	56037322	no	0	no	100	100	100	0	0	0	150	0	0	0	0	0	0	0
OR5M5P	chr11	56048619	56051654	no	0	yes	100	100	100	0	0	0	150	0	0	0	0	0	0	0
OR5M11	chr11	56064395	56067409	no	0	no	100	100	100	0	0	0	150	0	0	0	0	0	0	0
OR5M10	chr11	56098829	56101873	yes	3	no	99.7	98.8	100	0.3	0	1	149	0	0	0	0	0	0	0
OR5M13P	chr11	56119478	56122514	no	0	no	100	100	100	0	0	0	150	0	0	0	0	0	0	0
OR5M1	chr11	56134610	56137654	no	0	no	100	100	100	0	0	0	150	0	0	0	0	0	0	0
OR5AM1P	chr11	56141798	56144962	no	0	yes	99.7	98.8	100	0.3	0	1	149	0	0	0	0	0	0	0
OR5M12P	chr11	56152884	56155951	no	0	no	100	100	100	0	0	0	150	0	0	0	0	0	0	0
OR5AP1P	chr11	56155215	56158254	no	0	no	99.3	98	100	0.7	0	0	148	2	0	0	0	0	0	0
OR5AP2	chr11	56163544	56166594	no	0	no	100	100	100	0	0	0	150	0	0	0	0	0	0	0
OR5AR1	chr11	56187638	56190667	no	0	no	100	100	100	0	0	0	150	0	0	0	0	0	0	0
OR2AH1P	chr11	56191072	56194096	no	0	no	100	100	100	0	0	0	150	0	0	0	0	0	0	0
OR9G1	chr11	56224340	56227354	yes	3	no	64	56.3	71.7	36	0	0	43	106	1	0	0	0	0	0
OR9G3P	chr11	56264131	56267144	no	0	no	99.7	98.8	100	0.3	0	0	149	1	0	0	0	0	0	0
OR9G4	chr11	56264883	56267918	no	0	no	100	100	100	0	0	0	150	0	0	0	0	0	0	0
OR9G2P	chr11	56273049	56276136	no	0	no	100	100	100	0	0	0	150	0	0	0	0	0	0	0
OR5G1P	chr11	56297317	56300358	no	0	no	100	100	100	0	0	0	150	0	0	0	0	0	0	0
OR5G4P	chr11	56312173	56315253	no	0	no	99.7	98.8	100	0.3	0	1	149	0	0	0	0	0	0	0
OR5G5P	chr11	56323911	56326946	no	0	no	100	100	100	0	0	0	150	0	0	0	0	0	0	0
OR5G3P	chr11	56341628	56344668	no	0	no	99.7	98.8	100	0.3	0	1	149	0	0	0	0	0	0	0
OR5AK3P	chr11	56495001	56498027	yes	1	no	100	100	100	0	0	0	150	0	0	0	0	0	0	0
OR5AK2	chr11	56512865	56515891	no	0	no	100	100	100	0	0	0	150	0	0	0	0	0	0	0
OR5AK1P	chr11	56542042	56545069	no	0	no	100	100	100	0	0	0	150	0	0	0	0	0	0	0
OR5BQ1P	chr11	56553338	56555773	no	0	no	100	100	100	0	0	0	150	0	0	0	0	0	0	0
OR5AK4P	chr11	56561485	56564509	no	0	no	100	100	100	0	0	0	150	0	0	0	0	0	0	0
OR5AO1P	chr11	56569030	56571460	no	0	yes	100	100	100	0	0	0	150	0	0	0	0	0	0	0
OR5BP1P	chr11	56579651	56582184	no	0	no	100	100	100	0	0	0	150	0	0	0	0	0	0	0
OR5BA1P	chr11	57388350	57391428	no	0	no	99	97.4	100	1	0	0	147	3	0	0	0	0	0	0
OR5AZ1P	chr11	57439350	57442378	no	0	no	100	100	100	0	0	0	150	0	0	0	0	0	0	0
OR5BD1P	chr11	57467603	57470619	no	0	no	100	100	100	0	0	0	150	0	0	0	0	0	0	0
OR6Q1	chr11	57554901	57557951	no	0	no	99.7	98.8	100	0.3	0	0	149	1	0	0	0	0	0	0
OR9L1P	chr11	57599397	57602753	no	0	no	99.7	98.8	100	0.3	0	0	149	1	0	0	0	0	0	0
OR9I3P	chr11	57630768	57633809	no	0	no	100	100	100	0	0	0	150	0	0	0	0	0	0	0
OR9I1	chr11	57640551	57643592	no	0	no	100	100	100	0	0	0	150	0	0	0	0	0	0	0
OR9I2P	chr11	57668374	57671469	no	0	no	100	100	100	0	0	0	150	0	0	0	0	0	0	0
OR5BL1P	chr11	57695037	57697769	yes	1	no	100	100	100	0	0	0	150	0	0	0	0	0	0	0
OR9Q1	chr11	57703393	57706422	yes	1	no	100	100	100	0	0	0	150	0	0	0	0	0	0	0
OR9Q2	chr11	57714439	57717480	no	0	no	100	100	100	0	0	0	150	0	0	0	0	0	0	0
OR1S2	chr11	57725255	57728290	no	0	no	99.7	98.8	100	0.3	0	0	149	1	0	0	0	0	0	0
OR1S1	chr11	57738732	57741767	no	0	no	100	100	100	0	0	0	150	0	0	0	0	0	0	0
OR10Q1	chr11	57749967	57753023	no	0	no	99.7	98.8	100	0.3	0	0	149	1	0	0	0	0	0	0
OR10W1	chr11	57788992	57792006	no	0	no	100	100	100	0	0	0	150	0	0	0	0	0	0	0
OR10Q2P	chr11	57813877	57816919	no	0	no	99.7	98.8	100	0.3	0	1	149	0	0	0	0	0	0	0
OR5BC1P	chr11	57839688	57842621	no	0	no	100	100	100	0	0	0	150	0	0	0	0	0	0	0
OR5B19P	chr11	57865862	57868819	no	0	no	99.7	98.8	100	0.3	0	0	149	1	0	0	0	0	0	0
OR5B10P	chr11	57871037	57873777	no	0	no	99.7	98.8	100	0.3	0	0	149	1	0	0	0	0	0	0
OR5B17	chr11	57880177	57883218	no	0	no	100	100	100	0	0	0	150	0	0	0	0	0	0	0
OR5B1P	chr11	57887879	57890912	no	0	no	100	100	100	0	0	0	150	0	0	0	0	0	0	0
OR5B15P	chr11	57909620	57912635	no	0	no	100	100	100	0	0	0	150	0	0	0	0	0	0	0
OR5B3	chr11	57924517	57927558	no	0	no	100	100	100	0	0	0	150	0	0	0	0	0	0	0
OR5B2	chr11	57944384	57947410	no	0	no	99.7	98.8	100	0.3	0	0	149	1	0	0	0	0	0	0
OR5B12	chr11	57961259	57964300	no	0	no	100	100	100	0	0	0	150	0	0	0	0	0	0	0
OR5B21	chr11	58029228	58032254	no	0	no	100	100	100	0	0	0	150	0	0	0	0	0	0	0
OR5AN2P	chr11	58831691	58834737	no	0	no	99.3	98	100	0.7	0	0	148	2	0	0	0	0	0	0
OR5BR1P	chr11	58854805	58858234	no	0	no	98	95.8	100	2	0	0	144	6	0	0	0	0	0	0
OR5AN1	chr11	58888408	58891440	no	0	no	99.7	98.8	100	0.3	0	0	149	1	0	0	0	0	0	0
OR5BB1P	chr11	58913402	58916440	no	0	no	100	100	100	0	0	0	150	0	0	0	0	0	0	0
OR5A2	chr11	58944031	58947102	no	0	no	100	100	100	0	0	0	150	0	0	0	0	0	0	0
OR5A1	chr11	58967118	58970162	no	0	no	99.7	98.8	100	0.3	0	0	149	1	0	0	0	0	0	0
OR4D6	chr11	58980910	58983951	no	0	no	100	100	100	0	0	0	150	0	0	0	0	0	0	0
OR4D10	chr11	59001379	59004411	no	0	no	100	100	100	0	0	0	150	0	0	0	0	0	0	0
OR4D8P	chr11	59015601	59018659	no	0	no	99.7	98.8	100	0.3	0	0	149	1	0	0	0	0	0	0
OR4D11	chr11	59027525	59030557	no	0	no	99.7	98.8	100	0.3	0	0	149	1	0	0	0	0	0	0
OR4D9	chr11	59038862	59041903	no	0	no	100	100	100	0	0	0	150	0	0	0	0	0	0	0
OR4D7P	chr11	59055646	59058759	no	0	no	100	100	100	0	0	0	150	0	0	0	0	0	0	0
OR10V1	chr11	59234968	59237994	no	0	no	100	100	100	0	0	0	150	0	0	0	0	0	0	0
OR10Y1P	chr11	59252468	59255541	no	0	no	99.7	98.8	100	0.3	0	0	149	1	0	0	0	0	0	0
OR10V3P	chr11	59265274	59268098	no	0	no	100	100	100	0	0	0	150	0	0	0	0	0	0	0
OR10V2P	chr11	59272760	59275623	no	0	no	100	100	100	0	0	0	150	0	0	0	0	0	0	0
OR7E145P	chr11	67244506	67247631	yes	3	no	97.7	95.3	100	2.3	0	7	143	0	0	0	0	0	0	0
OR7E11P	chr11	67257644	67260694	yes	7	yes	97.3	94.7	99.9	2.7	0	8	142	0	0	0	0	0	0	0
OR7E1P	chr11	67496282	67499404	yes	5	no	100	100	100	0	0	0	150	0	0	0	0	0	0	0
OR7E87P	chr11	70981988	70985107	yes	3	no	97.3	94.7	99.9	2.7	0	8	142	0	0	0	0	0	0	0
OR7E4P	chr11	71008607	71011726	yes	3	yes	100	100	100	0	0	0	150	0	0	0	0	0	0	0
OR7E128P	chr11	71282001	71285132	yes	2	yes	100	100	100	0	0	0	150	0	0	0	0	0	0	0
OR7E126P	chr11	71291779	71294813	yes	2	no	99	96.7	100	NA	0	1	146	3	0	0	0	0	0	0
OR8R1P	chr11	72637908	72640561	no	0	yes	98	95.8	100	2	0	6	144	0	0	0	0	0	0	0
OR2AT2P	chr11	74457813	74460884	no	0	no	100	100	100	0	0	0	150	0	0	0	0	0	0	0
OR2AT4	chr11	74475447	74478506	no	0	no	99.7	98.8	100	0.3	0	1	149	0	0	0	0	0	0	0
OR2AT1P	chr11	74517796	74520665	no	0	yes	99.3	98	100	0.7	0	2	148	0	0	0	0	0	0	0
OR7E13P	chr11	86219218	86222261	no	0	yes	100	100	100	0	0	0	150	0	0	0	0	0	0	0
OR7E2P	chr11	86243724	86246801	no	0	no	99.7	98.8	100	0.3	0	0	149	1	0	0	0	0	0	0
OR2AL1P	chr11	104568027	104570973	yes	3	no	99.3	98	100	0.7	0	2	148	0	0	0	0	0	0	0
OR6X1	chr11	123127501	123130536	no	0	no	100	100	100	0	0	0	150	0	0	0	0	0	0	0
OR6M1	chr11	123179329	123182367	no	0	no	100	100	100	0	0	0	150	0	0	0	0	0	0	0
OR6M2P	chr11	123214876	123217921	no	0	no	100	100	100	0	0	0	150	0	0	0	0	0	0	0
OR6M3P	chr11	123235599	123238541	no	0	no	100	100	100	0	0	0	150	0	0	0	0	0	0	0
OR8D4	chr11	123282249	123285290	no	0	no	100	100	100	0	0	0	150	0	0	0	0	0	0	0
OR4D5	chr11	123315434	123318487	no	0	no	100	100	100	0	0	0	150	0	0	0	0	0	0	0
OR6T1	chr11	123316787	123319855	no	0	no	100	100	100	0	0	0	150	0	0	0	0	0	0	0
OR10S1	chr11	123350616	123353675	no	0	no	100	100	100	0	0	0	150	0	0	0	0	0	0	0
OR10G6	chr11	123368083	123371178	no	0	no	99	96.7	100	NA	0	1	148	1	0	0	0	0	0	0
OR10G5P	chr11	123385486	123388395	no	0	no	100	100	100	0	0	0	150	0	0	0	0	0	0	0
OR10G4	chr11	123391392	123394424	yes	1	no	99	97.4	100	1	0	3	147	0	0	0	0	0	0	0
OR10G9	chr11	123398830	123401862	no	0	no	100	100	100	0	0	0	150	0	0	0	0	0	0	0
OR10G8	chr11	123405440	123408472	no	0	no	99.7	98.8	100	0.3	0	1	149	0	0	0	0	0	0	0
OR10G7	chr11	123411986	123415018	yes	1	no	100	100	100	0	0	0	150	0	0	0	0	0	0	0
OR10D5P	chr11	123430610	123433643	no	0	no	99.7	98.8	100	0.3	0	1	149	0	0	0	0	0	0	0
OR10D4P	chr11	123467516	123470549	no	0	no	99.7	98.8	100	0.3	0	1	149	0	0	0	0	0	0	0
OR10N1P	chr11	123478969	123481991	no	0	no	99.7	98.8	100	0.3	0	0	149	1	0	0	0	0	0	0
OR10D1P	chr11	123534238	123537270	no	0	no	100	100	100	0	0	0	150	0	0	0	0	0	0	0
OR10D3P	chr11	123561087	123564122	no	0	no	100	100	100	0	0	0	150	0	0	0	0	0	0	0
OR8F1P	chr11	123583000	123586062	no	0	no	99.7	98.8	100	0.3	0	1	149	0	0	0	0	0	0	0
OR8G3P	chr11	123590566	123593601	yes	1	no	100	100	100	0	0	0	150	0	0	0	0	0	0	0
OR8G2P	chr11	123600547	123603593	no	0	no	100	100	100	0	0	0	150	0	0	0	0	0	0	0
OR8G7P	chr11	123614232	123617528	yes	1	no	100	100	100	0	0	0	150	0	0	0	0	0	0	0
OR8G1	chr11	123625533	123628544	yes	1	no	100	100	100	0	0	0	150	0	0	0	0	0	0	0
OR8G5	chr11	123639938	123642970	no	0	no	100	100	100	0	0	0	150	0	0	0	0	0	0	0
OR8D1	chr11	123682949	123685972	no	0	no	100	100	100	0	0	0	150	0	0	0	0	0	0	0
OR8D2	chr11	123692371	123695403	no	0	no	100	100	100	0	0	0	150	0	0	0	0	0	0	0
OR8B7P	chr11	123697949	123700993	no	0	no	100	100	100	0	0	0	150	0	0	0	0	0	0	0
OR8B6P	chr11	123711868	123714940	no	0	no	99.7	98.8	100	0.3	0	1	149	0	0	0	0	0	0	0
OR8B5P	chr11	123730657	123733705	no	0	no	100	100	100	0	0	0	150	0	0	0	0	0	0	0
OR8B1P	chr11	123738728	123741757	no	0	no	100	100	100	0	0	0	150	0	0	0	0	0	0	0
OR8C1P	chr11	123749983	123753013	no	0	yes	100	100	100	0	0	0	150	0	0	0	0	0	0	0
OR8B2	chr11	123755511	123758549	no	0	no	100	100	100	0	0	0	150	0	0	0	0	0	0	0
OR8B3	chr11	123769519	123772557	yes	2	no	100	100	100	0	0	0	150	0	0	0	0	0	0	0
OR8X1P	chr11	123777339	123780307	no	0	no	99.7	98.8	100	0.3	0	1	149	0	0	0	0	0	0	0
OR8B4	chr11	123797051	123800077	no	0	no	100	100	100	0	0	0	150	0	0	0	0	0	0	0
OR8B8	chr11	123813259	123816291	no	0	no	99.7	98.8	100	0.3	0	1	149	0	0	0	0	0	0	0
OR8A2P	chr11	123835570	123838632	no	0	no	100	100	100	0	0	0	150	0	0	0	0	0	0	0
OR8B9P	chr11	123854106	123857134	no	0	no	100	100	100	0	0	0	150	0	0	0	0	0	0	0
OR8B10P	chr11	123889416	123892448	no	0	no	100	100	100	0	0	0	150	0	0	0	0	0	0	0
OR8A3P	chr11	123906612	123909090	no	0	no	100	100	100	0	0	0	150	0	0	0	0	0	0	0
OR8B12	chr11	123915831	123918860	no	0	no	100	100	100	0	0	0	150	0	0	0	0	0	0	0
OR8A1	chr11	123945126	123948152	no	0	no	99.7	98.8	100	0.3	0	0	149	1	0	0	0	0	0	0
OR8Q1P	chr11	123976608	123979364	no	0	no	100	100	100	0	0	0	150	0	0	0	0	0	0	0
OR7E140P	chr12	8456643	8459738	yes	16	no	19	12.7	25.3	81	114	15	21	0	0	0	0	0	0	0
OR7E148P	chr12	8469525	8472577	yes	15	yes	13	7.6	18.4	87	118	25	7	0	0	0	0	0	0	0
OR7E149P	chr12	8479266	8482346	yes	13	yes	19.7	13.3	26.1	80.3	114	13	23	0	0	0	0	0	0	0
OR7A19P	chr12	45272523	45275355	no	0	no	100	100	100	0	0	0	150	0	0	0	0	0	0	0
OR10AD1	chr12	46880392	46883442	yes	5	no	99.7	98.8	100	0.3	0	0	149	1	0	0	0	0	0	0
OR5BK1P	chr12	47033709	47036695	yes	4	no	97.7	95.3	100	2.3	0	0	144	5	1	0	0	0	0	0
OR5BT1P	chr12	47063401	47066455	yes	1	no	100	100	100	0	0	0	150	0	0	0	0	0	0	0
OR5BJ1P	chr12	47072533	47075536	yes	1	no	99.7	98.8	100	0.3	0	0	149	1	0	0	0	0	0	0
OR8T1P	chr12	47120083	47123097	no	0	no	100	100	100	0	0	0	150	0	0	0	0	0	0	0
OR8S1	chr12	47205582	47208617	no	0	no	100	100	100	0	0	0	150	0	0	0	0	0	0	0
OR5BS1P	chr12	47239832	47242864	no	0	no	100	100	100	0	0	0	150	0	0	0	0	0	0	0
OR11M1P	chr12	47307790	47310862	no	0	no	99.7	98.8	100	0.3	0	0	149	1	0	0	0	0	0	0
OR7E47P	chr12	50787269	50790314	no	0	yes	99.7	98.8	100	0.3	0	1	149	0	0	0	0	0	0	0
OR9K1P	chr12	53795484	53798522	no	0	no	100	100	100	0	0	0	150	0	0	0	0	0	0	0
OR9K2	chr12	53809786	53812824	no	0	no	100	100	100	0	0	0	150	0	0	0	0	0	0	0
OR9R1P	chr12	53838798	53841851	no	0	no	100	100	100	0	0	0	150	0	0	0	0	0	0	0
OR10U1P	chr12	53871912	53874967	no	0	no	100	100	100	0	0	0	150	0	0	0	0	0	0	0
OR10A7	chr12	53900976	53904023	no	0	no	100	100	100	0	0	0	150	0	0	0	0	0	0	0
OR6C74	chr12	53927239	53930274	no	0	no	100	100	100	0	0	0	150	0	0	0	0	0	0	0
OR6C69P	chr12	53942490	53945485	no	0	no	100	100	100	0	0	0	150	0	0	0	0	0	0	0
OR6C72P	chr12	53963701	53966734	no	0	no	100	100	100	0	0	0	150	0	0	0	0	0	0	0
OR6C6	chr12	53972342	53975383	no	0	no	100	100	100	0	0	0	150	0	0	0	0	0	0	0
OR6C5P	chr12	53991786	53994808	no	0	yes	100	100	100	0	0	0	150	0	0	0	0	0	0	0
OR6C1	chr12	54000551	54003586	yes	1	no	99.7	98.8	100	0.3	0	0	149	1	0	0	0	0	0	0
OR6C3	chr12	54011652	54014684	no	0	no	100	100	100	0	0	0	150	0	0	0	0	0	0	0
OR6C7P	chr12	54022789	54025827	no	0	no	100	100	100	0	0	0	150	0	0	0	0	0	0	0
OR6C75	chr12	54045062	54048097	no	0	no	100	100	100	0	0	0	150	0	0	0	0	0	0	0
OR6C71P	chr12	54054852	54057887	no	0	yes	100	100	100	0	0	0	150	0	0	0	0	0	0	0
OR6C66P	chr12	54068396	54071428	yes	1	no	99.3	98	100	0.7	0	0	148	2	0	0	0	0	0	0
OR6C73P	chr12	54076227	54079324	no	0	yes	99.7	98.8	100	0.3	0	0	149	1	0	0	0	0	0	0
OR6C65	chr12	54080480	54083515	no	0	yes	100	100	100	0	0	0	150	0	0	0	0	0	0	0
OR6C76	chr12	54106205	54109240	no	0	yes	99.7	98.8	100	0.3	0	1	149	0	0	0	0	0	0	0
OR6C2	chr12	54132165	54135200	yes	1	no	100	100	100	0	0	0	150	0	0	0	0	0	0	0
OR6C70	chr12	54147254	54150289	yes	1	yes	99.3	98	100	0.7	0	0	148	2	0	0	0	0	0	0
OR6C68	chr12	54172314	54175364	yes	1	yes	100	100	100	0	0	0	150	0	0	0	0	0	0	0
OR6C64P	chr12	54202544	54205522	yes	1	no	100	100	100	0	0	0	150	0	0	0	0	0	0	0
OR6C4	chr12	54231178	54234204	yes	1	no	100	100	100	0	0	0	150	0	0	0	0	0	0	0
OR2AP1	chr12	54254366	54257392	yes	1	no	100	100	100	0	0	0	150	0	0	0	0	0	0	0
OR6U2P	chr12	54291574	54294605	no	0	no	99.3	98	100	0.7	0	0	148	2	0	0	0	0	0	0
OR10P1	chr12	54316843	54319881	no	0	yes	100	100	100	0	0	0	150	0	0	0	0	0	0	0
OR10AE3P	chr12	54324246	54326814	no	0	yes	100	100	100	0	0	0	150	0	0	0	0	0	0	0
OR7E36P	chr13	40901400	40904494	yes	1	yes	100	100	100	0	0	0	150	0	0	0	0	0	0	0
OR7E155P	chr13	40909973	40913098	no	0	no	100	100	100	0	0	0	150	0	0	0	0	0	0	0
OR7E37P	chr13	40914706	40917799	no	0	no	99.7	98.8	100	0.3	0	1	149	0	0	0	0	0	0	0
OR7E101P	chr13	45932571	45935344	yes	1	no	82.3	76.2	88.4	17.7	9	35	106	0	0	0	0	0	0	0
OR7E156P	chr13	63214348	63216994	yes	6	no	100	100	100	0	0	0	150	0	0	0	0	0	0	0
OR7E104P	chr13	63307062	63309907	yes	3	yes	98	95.8	100	2	0	6	144	0	0	0	0	0	0	0
OR7E111P	chr13	67374277	67377357	no	0	no	100	100	100	0	0	0	150	0	0	0	0	0	0	0
OR7E33P	chr13	67383034	67386081	no	0	no	99.3	98	100	0.7	0	2	148	0	0	0	0	0	0	0
OR11H13P	chr14	18874453	18877482	yes	17	yes	54	42.7	65.3	NA	0	0	44	11	43	30	16	5	1	0
OR11K2P	chr14	19269345	19272392	yes	20	yes	72	61.8	82.2	NA	0	0	78	49	19	4	0	0	0	0
OR4Q3	chr14	19285327	19288365	yes	30	yes	78	68.6	87.4	NA	0	0	91	38	20	1	0	0	0	0
OR4H12P	chr14	19297809	19300784	yes	31	yes	75	65.2	84.8	NA	0	0	85	42	18	4	1	0	0	0
OR4M1	chr14	19318222	19321260	yes	32	yes	69	58.5	79.5	NA	0	0	71	54	21	3	1	0	0	0
OR4N1P	chr14	19334235	19337283	yes	32	yes	85	76.9	93.1	NA	0	0	108	32	8	2	0	0	0	0
OR4N2	chr14	19365348	19368368	yes	33	yes	82	73.3	90.7	NA	0	0	100	27	22	1	0	0	0	0
OR4K6P	chr14	19385266	19388304	yes	35	yes	84	75.7	92.3	NA	0	0	107	29	12	1	1	0	0	0
OR4K3P	chr14	19404199	19407242	yes	36	yes	84	75.7	92.3	NA	0	2	106	25	15	2	0	0	0	0
OR4K2	chr14	19414167	19417208	yes	35	yes	68	57.4	78.6	NA	0	0	69	53	22	6	0	0	0	0
OR4K4P	chr14	19443604	19446634	yes	37	yes	68	57.4	78.6	NA	0	0	70	55	20	4	1	0	0	0
OR4K5	chr14	19458506	19461574	yes	38	yes	71	60.7	81.3	NA	0	0	75	53	18	3	1	0	0	0
OR4K1	chr14	19473566	19476598	yes	35	yes	73	63	83	NA	0	0	79	49	19	3	0	0	0	0
OR4K16P	chr14	19494446	19497553	yes	17	no	100	100	100	0	0	0	150	0	0	0	0	0	0	0
OR4K15	chr14	19513490	19516561	yes	13	yes	100	100	100	0	0	0	150	0	0	0	0	0	0	0
OR4Q2P	chr14	19540062	19543092	yes	14	no	100	100	100	0	0	0	150	0	0	0	0	0	0	0
OR4K14	chr14	19550263	19553292	yes	14	no	100	100	100	0	0	0	150	0	0	0	0	0	0	0
OR4K13	chr14	19569846	19572857	yes	10	no	100	100	100	0	0	0	150	0	0	0	0	0	0	0
OR4U1P	chr14	19581815	19584854	yes	8	yes	100	100	100	0	0	0	150	0	0	0	0	0	0	0
OR4L1	chr14	19597944	19600979	yes	12	no	99	97.4	100	1	0	0	147	3	0	0	0	0	0	0
OR4T1P	chr14	19631254	19634274	yes	4	yes	100	100	100	0	0	0	150	0	0	0	0	0	0	0
OR4K17	chr14	19655399	19658434	yes	4	no	99.3	98	100	0.7	0	2	148	0	0	0	0	0	0	0
OR4N5	chr14	19681635	19684658	yes	3	no	100	100	100	0	0	0	150	0	0	0	0	0	0	0
OR11G1P	chr14	19717127	19720177	yes	2	no	100	100	100	0	0	0	150	0	0	0	0	0	0	0
OR11P1P	chr14	19719924	19722397	yes	2	no	100	100	100	0	0	0	150	0	0	0	0	0	0	0
OR11G2	chr14	19735337	19738369	yes	1	no	100	100	100	0	0	0	150	0	0	0	0	0	0	0
OR11H5P	chr14	19747196	19750194	yes	1	no	100	100	100	0	0	0	150	0	0	0	0	0	0	0
OR11H6	chr14	19761678	19764698	yes	1	no	100	100	100	0	0	0	150	0	0	0	0	0	0	0
OR11H7P	chr14	19767301	19770342	yes	1	no	99.7	98.8	100	0.3	0	0	149	1	0	0	0	0	0	0
OR11H4	chr14	19780721	19783762	yes	1	no	100	100	100	0	0	0	150	0	0	0	0	0	0	0
OR6S1	chr14	20176698	20179790	yes	1	no	99.7	98.8	100	0.3	0	1	149	0	0	0	0	0	0	0
OR5AU1	chr14	20690939	20693971	no	0	no	99.7	98.8	100	0.3	0	1	149	0	0	0	0	0	0	0
OR10G3	chr14	21105777	21108815	yes	1	no	100	100	100	0	0	0	150	0	0	0	0	0	0	0
OR10G1P	chr14	21137875	21140916	yes	1	no	100	100	100	0	0	0	150	0	0	0	0	0	0	0
OR10G2	chr14	21169909	21172938	yes	1	no	100	100	100	0	0	0	150	0	0	0	0	0	0	0
OR4E2	chr14	21203037	21206075	yes	1	no	100	100	100	0	0	0	150	0	0	0	0	0	0	0
OR4E1P	chr14	21206044	21209090	yes	1	no	98	95.8	100	2	0	0	144	6	0	0	0	0	0	0
OR6J1	chr14	22170516	22173656	yes	1	no	100	100	100	0	0	0	150	0	0	0	0	0	0	0
OR6E1P	chr14	22241092	22244117	yes	1	no	99.7	98.8	100	0.3	0	0	149	1	0	0	0	0	0	0
OR7K1P	chr14	24896710	24899813	no	0	no	100	100	100	0	0	0	150	0	0	0	0	0	0	0
OR7E105P	chr14	51293358	51296453	yes	2	no	99.7	98.8	100	0.3	0	1	149	0	0	0	0	0	0	0
OR7E106P	chr14	51297562	51300608	yes	2	yes	100	100	100	0	0	0	150	0	0	0	0	0	0	0
OR7E159P	chr14	51306256	51308664	yes	2	no	100	100	100	0	0	0	150	0	0	0	0	0	0	0
OR11J2P	chr15	19430549	19433594	yes	48	yes	22	12.6	31.4	NA	0	0	7	17	45	36	22	12	6	5
OR11H3P	chr15	19796865	19799911	yes	46	yes	75	65.2	84.8	NA	0	0	84	24	30	8	4	0	0	0
OR11K1P	chr15	19818218	19821246	yes	49	yes	61	50	72	NA	0	1	55	39	34	15	4	2	0	0
OR4Q1P	chr15	19833632	19836712	yes	54	yes	68	57.4	78.6	NA	0	0	70	46	19	10	3	2	0	0
OR4H6P	chr15	19845924	19848954	yes	53	yes	70	59.6	80.4	NA	0	1	73	39	26	7	4	0	0	0
OR4M2	chr15	19869840	19872878	yes	53	yes	69	58.5	79.5	NA	0	0	72	41	23	9	5	0	0	0
OR4N4	chr15	19883737	19886784	yes	54	yes	78	68.6	87.4	NA	0	7	92	31	15	4	1	0	0	0
OR4N3P	chr15	19914726	19917746	yes	54	yes	60	48.9	71.1	NA	0	0	54	42	33	14	6	1	0	0
OR4F6	chr15	100163346	100166381	yes	6	no	100	100	100	0	0	0	150	0	0	0	0	0	0	0
OR4F15	chr15	100175813	100178848	yes	5	no	99.7	98.8	100	0.3	0	0	149	1	0	0	0	0	0	0
OR4F14P	chr15	100186367	100189402	yes	7	yes	99.7	98.8	100	0.3	0	0	149	1	0	0	0	0	0	0
OR4F13P	chr15	100206271	100209307	yes	8	yes	99.7	98.8	100	0.3	0	0	149	1	0	0	0	0	0	0
OR4F28P	chr15	100233590	100236624	yes	6	yes	99.7	98.8	100	0.3	0	1	149	0	0	0	0	0	0	0
OR1F1	chr16	3194148	3197183	yes	1	yes	99.7	98.8	100	0.3	0	0	149	1	0	0	0	0	0	0
OR1F2P	chr16	3205467	3208547	yes	2	no	100	100	100	0	0	0	150	0	0	0	0	0	0	0
OR2C1	chr16	3345842	3348877	no	0	no	100	100	100	0	0	0	150	0	0	0	0	0	0	0
OR1D2	chr17	2940105	2943140	no	0	no	99.7	98.8	100	0.3	0	0	149	1	0	0	0	0	0	0
OR1E3P	chr17	2966371	2969447	yes	2	no	99.7	98.8	100	0.3	0	0	149	1	0	0	0	0	0	0
OR1G1	chr17	2974657	2977695	yes	1	no	100	100	100	0	0	0	150	0	0	0	0	0	0	0
OR1P1P	chr17	3001937	3004996	yes	1	no	100	100	100	0	0	0	150	0	0	0	0	0	0	0
OR1A2	chr17	3047463	3050489	yes	1	no	100	100	100	0	0	0	150	0	0	0	0	0	0	0
OR1A1	chr17	3065565	3068591	yes	1	no	100	100	100	0	0	0	150	0	0	0	0	0	0	0
OR1D3P	chr17	3115555	3118606	no	0	no	100	100	100	0	0	0	150	0	0	0	0	0	0	0
OR3A2	chr17	3126017	3129061	no	0	yes	99.7	98.8	100	0.3	0	1	149	0	0	0	0	0	0	0
OR3A1	chr17	3139682	3142726	no	0	no	99.7	98.8	100	0.3	0	0	149	1	0	0	0	0	0	0
OR3A4	chr17	3160255	3163398	no	0	yes	99.3	98	100	0.7	0	0	149	0	1	0	0	0	0	0
OR1R1P	chr17	3235874	3238915	no	0	yes	95.7	92.5	98.9	4.3	0	13	137	0	0	0	0	0	0	0
OR1E1	chr17	3245513	3248554	no	0	no	100	100	100	0	0	0	150	0	0	0	0	0	0	0
OR3A3	chr17	3270530	3273574	no	0	no	98.7	96.9	100	1.3	0	0	146	4	0	0	0	0	0	0
OR1E2	chr17	3280917	3283985	no	0	no	99.7	98.8	100	0.3	0	1	149	0	0	0	0	0	0	0
OR4D1	chr17	53587414	53590443	no	0	no	100	100	100	0	0	0	150	0	0	0	0	0	0	0
OR4D2	chr17	53601916	53604936	no	0	no	100	100	100	0	0	0	150	0	0	0	0	0	0	0
OR4K7P	chr18	14560743	14563775	yes	5	yes	100	100	100	0	0	0	150	0	0	0	0	0	0	0
OR4K8P	chr18	14603109	14606162	yes	2	no	99.7	98.8	100	0.3	0	1	149	0	0	0	0	0	0	0
OR2Z1	chr19	8702291	8705332	yes	5	yes	100	100	100	0	0	0	150	0	0	0	0	0	0	0
OR1M4P	chr19	9052612	9055174	no	0	yes	100	100	100	0	0	0	150	0	0	0	0	0	0	0
OR1M1	chr19	9064821	9067859	no	0	yes	100	100	100	0	0	0	150	0	0	0	0	0	0	0
OR7G2	chr19	9071948	9075019	no	0	no	100	100	100	0	0	0	150	0	0	0	0	0	0	0
OR7G1	chr19	9084507	9087539	no	0	no	100	100	100	0	0	0	150	0	0	0	0	0	0	0
OR7G15P	chr19	9091760	9094263	no	0	yes	99.7	98.8	100	0.3	0	1	149	0	0	0	0	0	0	0
OR7G3	chr19	9095691	9098726	no	0	no	99.7	98.8	100	0.3	0	1	149	0	0	0	0	0	0	0
OR7D2	chr19	9157358	9160393	yes	3	no	100	100	100	0	0	0	150	0	0	0	0	0	0	0
OR7E16P	chr19	9162812	9165831	yes	3	no	100	100	100	0	0	0	150	0	0	0	0	0	0	0
OR7E25P	chr19	9175828	9178908	yes	1	no	100	100	100	0	0	0	150	0	0	0	0	0	0	0
OR7D4	chr19	9183578	9186613	no	0	no	100	100	100	0	0	0	150	0	0	0	0	0	0	0
OR7D1P	chr19	9206720	9209752	no	0	no	100	100	100	0	0	0	150	0	0	0	0	0	0	0
OR7E24	chr19	9222620	9225736	no	0	no	100	100	100	0	0	0	150	0	0	0	0	0	0	0
OR7E18P	chr19	9230653	9233573	no	0	no	99	97.4	100	1	0	3	147	0	0	0	0	0	0	0
OR7E19P	chr19	9235069	9238145	no	0	no	100	100	100	0	0	0	150	0	0	0	0	0	0	0
OR7H1P	chr19	9248109	9251145	no	0	no	99.7	98.8	100	0.3	0	0	149	1	0	0	0	0	0	0
OR7C1	chr19	14768989	14772048	no	0	yes	100	100	100	0	0	0	150	0	0	0	0	0	0	0
OR7A5	chr19	14797097	14800153	no	0	no	99.3	98	100	0.7	0	0	148	2	0	0	0	0	0	0
OR7A10	chr19	14810763	14813789	no	0	no	100	100	100	0	0	0	150	0	0	0	0	0	0	0
OR7A8P	chr19	14821847	14824856	no	0	no	100	100	100	0	0	0	150	0	0	0	0	0	0	0
OR7A2P	chr19	14833601	14836684	no	0	no	100	100	100	0	0	0	150	0	0	0	0	0	0	0
OR7A17	chr19	14850241	14853267	no	0	no	100	100	100	0	0	0	150	0	0	0	0	0	0	0
OR7A18P	chr19	14856658	14859184	no	0	yes	100	100	100	0	0	0	150	0	0	0	0	0	0	0
OR7A1P	chr19	14861671	14864716	no	0	no	100	100	100	0	0	0	150	0	0	0	0	0	0	0
OR7A3P	chr19	14873054	14876085	no	0	yes	100	100	100	0	0	0	150	0	0	0	0	0	0	0
OR7A11P	chr19	14888095	14891213	no	0	no	100	100	100	0	0	0	150	0	0	0	0	0	0	0
OR7A15P	chr19	14898764	14901869	no	0	no	99.7	98.8	100	0.3	0	1	149	0	0	0	0	0	0	0
OR7C2	chr19	14913201	14916257	yes	1	no	100	100	100	0	0	0	150	0	0	0	0	0	0	0
OR1I1	chr19	15058777	15061821	yes	1	no	99.3	98	100	0.7	0	0	148	2	0	0	0	0	0	0
OR10B1P	chr19	15110919	15113919	yes	2	yes	99.7	98.8	100	0.3	0	1	149	0	0	0	0	0	0	0
OR10H2	chr19	15699754	15702798	yes	2	yes	99.7	98.8	100	0.3	0	0	149	1	0	0	0	0	0	0
OR10H3	chr19	15713103	15716150	yes	1	no	99.7	98.8	100	0.3	0	0	149	1	0	0	0	0	0	0
OR10H5	chr19	15765759	15768803	no	0	yes	100	100	100	0	0	0	150	0	0	0	0	0	0	0
OR10H1	chr19	15776894	15779947	no	0	yes	100	100	100	0	0	0	150	0	0	0	0	0	0	0
OR10H4	chr19	15920718	15923765	yes	2	no	99.7	98.8	100	0.3	0	0	149	1	0	0	0	0	0	0
OR1AB1P	chr19	16023687	16026525	no	0	yes	100	100	100	0	0	0	150	0	0	0	0	0	0	0
OR5AH1P	chr19	61963944	61966412	no	0	yes	100	100	100	0	0	0	150	0	0	0	0	0	0	0
OR4K11P	chr21	13836423	13839477	yes	13	yes	99.7	98.8	100	0.3	0	1	149	0	0	0	0	0	0	0
OR4K12P	chr21	13873264	13876296	yes	16	yes	99.7	98.8	100	0.3	0	1	149	0	0	0	0	0	0	0
OR7E23P	chr21	32915142	32918224	no	0	yes	100	100	100	0	0	0	150	0	0	0	0	0	0	0
OR4W1P	chrX	125462535	125464982	yes	2	yes	83	77	89	17	0	51	99	0	0	0	0	0	0	0
OR11Q1P	chrX	130165650	130168698	yes	2	yes	81.3	75.1	87.5	18.7	0	56	94	0	0	0	0	0	0	0
OR11N1P	chrX	130283989	130287068	no	0	yes	81.3	75.1	87.5	18.7	0	56	94	0	0	0	0	0	0	0
OR5AW1P	chrX	130301184	130304207	no	0	yes	81.3	75.1	87.5	18.7	0	56	94	0	0	0	0	0	0	0
OR5BH1P	chrX	130357704	130360712	no	0	yes	81.7	75.5	87.9	18.3	0	55	95	0	0	0	0	0	0	0
OR1AA1P	chrX	130385856	130388923	no	0	yes	81.3	75.1	87.5	18.7	0	56	94	0	0	0	0	0	0	0
OR13H1	chrX	130505629	130508652	no	0	yes	82	75.9	88.1	18	0	54	96	0	0	0	0	0	0	0
OR13K1P	chrX	130524284	130527467	no	0	yes	82	75.9	88.1	18	0	54	96	0	0	0	0	0	0	0
OR7L1P	chrX	130557676	130560858	no	0	yes	81	74.7	87.3	19	0	57	93	0	0	0	0	0	0	0
OR2AF1P	chrX	130580629	130583618	no	0	yes	81	74.7	87.3	19	0	57	93	0	0	0	0	0	0	0
OR3B1P	chrX	153538201	153541229	no	0	yes	82.3	76.2	88.4	17.7	0	53	97	0	0	0	0	0	0	0
