# Supplementary material for: Systematic Inference of Copy-Number Genotypes from Personal Genome Sequencing Data Reveals Extensive Olfactory Receptor Gene Content Diversity
Source: PLoS Comput Biol. 2010 Nov 11;6(11):e1000988. doi: 10.1371/journal.pcbi.1000988 (PMC2978733; doi:10.1371/journal.pcbi.1000988)
Supplement: Table S12 — Identified SNPs that lead to OR gene inactivation and pseudogenization. The table lists 73 SNPs that were identified in the 1000GP data, which were predicted to be deleterious to the respective OR gene (i.e., they either result in a premature stop codon or mutate the first methionine). (0.03 MB XLS) [file pcbi.1000988.s032.xls]

## Sheet: Sheet1
OR Symbol	Chr (hg18)	OR ORF Start (hg18)	OR ORF End (hg18)	OR Strand	SNP Position	SNP ID	RS ID	Ref Allele	Non-Ref Allele	Ref Amino Acid	Non-Ref Amino Acid
OR10R2	1	156716325	156717296	+	156716766	1_156716766		C	T	Q	*
OR10X1	1	156815336	156816262	-	156816116	1_156816116	rs863362	C	T	W	*
OR6N2	1	157013099	157014049	-	157013236	1_157013236		G	A	R	*
OR10J1	1	157676206	157677132	+	157676964	1_157676964	rs12409540	T	A	C	*
OR2W5	1	245721053	245722012	+	245721902	1_245721902		C	T	Q	*
OR2W5	1	245721053	245722012	+	245721116	1_245721116		G	T	G	*
OR2L8	1	246178783	246179718	+	246179649	1_246179649	rs10888281	T	A	Y	*
OR2M5	1	246375073	246376008	+	246375986	1_246375986		T	A	L	*
OR2T1	1	246636072	246637025	+	246636083	1_246636083		C	A	Y	*
OR5K2	3	99699215	99700162	+	99699868	3_99699868	rs55639376	T	A	Y	*
OR10C1	6	29515772	29516707	+	29515934	6_29515934	rs17184009	C	T	Q	*
OR9A4	7	141265145	141266086	+	141265637	7_141265637		C	T	Q	*
OR9A2	7	142433412	142434341	-	142433900	7_142433900		C	A	G	*
OR6V1	7	142459560	142460498	+	142459561	7_142459561		T	C	M	T
OR2A5	7	143378428	143379360	+	143378430	7_143378430		G	A	M	I
OR2S2	9	35947139	35948095	-	35947724	9_35947724		A	T	Y	*
OR13C4	9	106328358	106329311	-	106328535	9_106328535		A	C	Y	*
OR13C3	9	106337875	106338825	-	106338344	9_106338344		A	C	L	*
OR13C8	9	106371270	106372229	+	106371295	9_106371295		C	A	S	*
OR1J1	9	124279109	124280026	-	124279322	9_124279322	rs45579335	G	T	C	*
OR1B1	9	124430682	124431635	-	124431062	9_124431062	rs1476860	G	A	R	*
OR52J3	11	5024332	5025264	+	5025238	11_5025238	rs57026471	C	T	R	*
OR52A1	11	5129240	5130175	-	5129912	11_5129912		C	T	W	*
OR51B4	11	5278823	5279752	-	5279579	11_5279579		G	C	Y	*
OR51B4	11	5278823	5279752	-	5279751	11_5279751		A	G	M	T
OR51Q1	11	5400007	5400957	+	5400712	11_5400712	rs2647574	C	T	R	*
OR51I1	11	5418379	5419320	-	5419278	11_5419278	rs16930998	G	A	Q	*
OR52N4	11	5732547	5733509	+	5733060	11_5733060	rs4910844	A	T	R	*
OR56A5	11	5945362	5946300	-	5945799	11_5945799	rs61730422	G	A	R	*
OR2D2	11	6869384	6870307	-	6870116	11_6870116	rs16919417	G	T	C	*
OR4X2	11	48223232	48224140	+	48223312	11_48223312	rs7120775	C	G	Y	*
OR4X1	11	48241989	48242903	+	48242807	11_48242807	rs10838851	T	A	Y	*
OR4C3	11	48303150	48304055	+	48303238	11_48303238		T	A	L	*
OR4C3	11	48303150	48304055	+	48303590	11_48303590		G	A	W	*
OR4C5	11	48343616	48344593	-	48344554	11_48344554		T	A	K	*
OR4C5	11	48343616	48344593	-	48344476	11_48344476		G	A	Q	*
OR4C5	11	48343616	48344593	-	48343862	11_48343862		G	T	C	*
OR4C5	11	48343616	48344593	-	48343777	11_48343777		G	A	R	*
OR4C16	11	55096180	55097109	+	55096228	11_55096228	rs1459101	C	T	Q	*
OR4C11	11	55127496	55128425	-	55127957	11_55127957		G	A	Q	*
OR4P4	11	55162389	55163345	+	55162598	11_55162598		C	G	Y	*
OR5D13	11	55297490	55298431	+	55297877	11_55297877		A	T	K	*
OR5D13	11	55297490	55298431	+	55298081	11_55298081		C	T	Q	*
OR5D14	11	55319608	55320549	+	55319611	11_55319611		A	G	M	V
OR5W2	11	55437705	55438634	-	55438344	11_55438344		A	T	C	*
OR10AG1	11	55491613	55492515	-	55492335	11_55492335		C	A	E	*
OR8I2	11	55617360	55618289	+	55618226	11_55618226	rs61887097	C	G	Y	*
OR8K3	11	55842359	55843294	+	55843225	11_55843225		T	G	Y	*
OR8K1	11	55870091	55871047	+	55870092	11_55870092	rs1905055	T	C	M	T
OR5M11	11	56066395	56067309	-	56066932	11_56066932	rs17547284	A	T	Y	*
OR5AP2	11	56165544	56166494	-	56165717	11_56165717		C	A	G	*
OR5AR1	11	56187738	56188667	+	56187792	11_56187792	rs11228710	C	T	Q	*
OR5B17	11	57882177	57883118	-	57883055	11_57883055		G	A	Q	*
OR5B12	11	57963259	57964200	-	57963811	11_57963811		G	T	Y	*
OR4D10	11	59001479	59002411	+	59002169	11_59002169		G	T	E	*
OR10V1	11	59236968	59237894	-	59237528	11_59237528	rs499037	G	A	Q	*
OR10G6	11	123370083	123371078	-	123371077	11_123371077		A	G	M	T
OR8G1	11	123625633	123626544	+	123626409	11_123626409	rs4268525	C	G	Y	*
OR8B12	11	123917831	123918760	-	123918404	11_123918404		A	C	Y	*
OR8B12	11	123917831	123918760	-	123918142	11_123918142		C	A	G	*
OR6C74	12	53927339	53928274	+	53927522	12_53927522	rs4522268	C	T	R	*
OR6C6	12	53974342	53975283	-	53974685	12_53974685		A	T	L	*
OR6C3	12	54011752	54012684	+	54012086	12_54012086		T	A	L	*
OR4N5	14	19681735	19682658	+	19682658	14_19682658		C	A	C	*
OR11G2	14	19735437	19736369	+	19736015	14_19736015		C	A	C	*
OR11H6	14	19761778	19762698	+	19762519	14_19762519		G	T	G	*
OR11H4	14	19780821	19781762	+	19780961	14_19780961		T	A	Y	*
OR4M2	15	19869940	19870878	+	19870321	15_19870321		C	T	R	*
OR1A1	17	3065665	3066591	+	3066028	17_3066028		C	T	R	*
OR7G3	19	9097691	9098626	-	9098263	19_9098263	rs17001893	G	A	R	*
OR7G3	19	9097691	9098626	-	9097969	19_9097969		G	A	R	*
OR7A5	19	14799097	14800053	-	14799245	19_14799245		G	T	S	*
OR10H4	19	15920818	15921765	+	15921267	19_15921267		G	A	W	*
