# Supplementary material for: Systematic Inference of Copy-Number Genotypes from Personal Genome Sequencing Data Reveals Extensive Olfactory Receptor Gene Content Diversity
Source: PLoS Comput Biol. 2010 Nov 11;6(11):e1000988. doi: 10.1371/journal.pcbi.1000988 (PMC2978733; doi:10.1371/journal.pcbi.1000988)
Supplement: Table S13 — Inferred copy-number genotypes based on qPCR for 5 OR loci. (0.03 MB XLS) [file pcbi.1000988.s033.xls]

## Sheet: qPCR Summary
Sample	OR Locus	CNG (CopySeq)	qPCR Value (Inferred CNG)
NA12003	OR11J2P	3	2.81468
NA18504	OR11J2P	3	3.98027
NA18945	OR11J2P	3	4.13927
NA18508	OR11J2P	4	3.96758
NA12006	OR11J2P	5	5.09282
NA18505	OR11J2P	5	4.69233
NA12004	OR11J2P	6	5.44655
NA18502	OR11J2P	7	5.94404
NA18856	OR11J2P	7	6.37017
NA18501	OR11J2P	9	7.68032
NA12003	OR13C2	2	2.13105
NA12004	OR13C2	2	1.87269
NA12006	OR13C2	2	2.46842
NA18501	OR13C2	2	1.87265
NA18502	OR13C2	2	1.82519
NA18504	OR13C2	2	1.92233
NA18505	OR13C2	2	2.02418
NA18508	OR13C2	2	1.88742
NA18856	OR13C2	2	1.95007
NA18945	OR13C2	2	2.21614
NA12003	OR4H12P	2	2.37612
NA18501	OR4H12P	2	1.9632
NA18502	OR4H12P	2	1.90982
NA18505	OR4H12P	2	2.10482
NA18508	OR4H12P	2	1.94922
NA18504	OR4H12P	3	3.11652
NA18945	OR4H12P	3	2.94841
NA12004	OR4H12P	4	3.98429
NA18856	OR4H12P	4	3.70394
NA12006	OR4H12P	5	4.7446
NA12003	OR4H6P	2	1.58419
NA12006	OR4H6P	2	3.05477
NA18504	OR4H6P	2	2.8987
NA18505	OR4H6P	2	2.63142
NA18945	OR4H6P	2	1.92609
NA12004	OR4H6P	4	3.23509
NA18502	OR4H6P	4	4.24221
NA18508	OR4H6P	3	3.49458
NA18501	OR4H6P	6	5.20349
NA18856	OR4H6P	6	5.15071
NA12003	OR4Q3	2	2.20191
NA18501	OR4Q3	2	1.81947
NA18502	OR4Q3	2	1.80567
NA18504	OR4Q3	2	2.95175
NA18505	OR4Q3	2	2.10989
NA18508	OR4Q3	2	1.82149
NA18945	OR4Q3	3	2.99442
NA12004	OR4Q3	4	3.72491
NA12006	OR4Q3	4	4.24869
NA18856	OR4Q3	4	3.43118

## Sheet: Primer Sequences
OR Locus	Primer Sequence
11J2P_F	CTGTCTTGTGCTCCAATACCTG
11J2P_R	TTATGCCTTCCTAAGCCTGAAG
13C2_F	GGCTGAACAGGTAGAGGAAGC
13C2_R	ATCATGCTTGTGGCCACAAC
4H12P_F	CGACGCAAAGCTCTCTCTAC
4H12P_R	GAAAGTAGTGGATGGACGGAG
4H6P_F	tTGATAGgCTTTActaTGCTTAccAc
4H6P_R	GGAGAAATAAGACAAAGAAcATCaATt
4Q3_F	GCATTCCATTGCCTTGTTAAG
4Q3_R	CGTCATCAAAGTGGTTTTTACC
